# Supplementary material for: A fast vectorized sorting implementation based on the ARM scalable vector extension (SVE)
Source: PeerJ Comput Sci. 2021 Nov 19;7:e769. doi: 10.7717/peerj-cs.769 (PMC8627236; doi:10.7717/peerj-cs.769)
Supplement: Supplemental Information 1 — Different files generated with the benchmark available in the repository. These files are used to generate the plots of the paper. [file peerj-cs-07-769-s001.zip]

Archive with 14 entries (13 files):
- results/
- results/res-double-openmp.data
- results/res-int-openmp.data
- results/partitions-int.data
- results/partitions-pair-int.data
- results/smallres-double.data
- results/res-pair-int.data
- results/smallres-int.data
- results/partitions-double.data
- results/smallres-pair-int.data
- results/res-double.data
- results/res-int.data
- results/std-res-double-openmp.data
- results/std-res-int-openmp.data
