# Supplementary material for: A fast vectorized sorting implementation based on the ARM scalable vector extension (SVE)
Source: PeerJ Comput Sci. 2021 Nov 19;7:e769. doi: 10.7717/peerj-cs.769 (PMC8627236; doi:10.7717/peerj-cs.769)
Supplement: Supplemental Information 1 — Different files generated with the benchmark available in the repository. These files are used to generate the plots of the paper. [file peerj-cs-07-769-s001.zip › results/res-double-openmp.data]

#size	SortOmpPartition1min	SortOmpPartition1max	SortOmpPartition1avg	SortOmpPartition1avgnlogn	SortOmpPartition1eff	SortOmpPartition2min	SortOmpPartition2max	SortOmpPartition2avg	SortOmpPartition2avgnlogn	SortOmpPartition2eff	SortOmpPartition4min	SortOmpPartition4max	SortOmpPartition4avg	SortOmpPartition4avgnlogn	SortOmpPartition4eff	SortOmpPartition8min	SortOmpPartition8max	SortOmpPartition8avg	SortOmpPartition8avgnlogn	SortOmpPartition8eff	SortOmpPartition16min	SortOmpPartition16max	SortOmpPartition16avg	SortOmpPartition16avgnlogn	SortOmpPartition16eff	SortOmpPartition32min	SortOmpPartition32max	SortOmpPartition32avg	SortOmpPartition32avgnlogn	SortOmpPartition32eff	SortOmpPartition48min	SortOmpPartition48max	SortOmpPartition48avg	SortOmpPartition48avgnlogn	SortOmpPartition48eff
512	1.877e-05	2.782e-05	2.2202e-05	6.95111e-09	1	1.882e-05	2.751e-05	2.2018e-05	6.8935e-09	1.00836	1.876e-05	2.7341e-05	2.18548e-05	6.84241e-09	1.01589	1.899e-05	2.687e-05	2.1814e-05	6.82963e-09	1.01779	1.873e-05	2.676e-05	2.17662e-05	6.81467e-09	1.02002	1.88e-05	2.6751e-05	2.16406e-05	6.77534e-09	1.02594	1.8821e-05	2.6891e-05	2.17786e-05	6.81855e-09	1.01944
4096	0.000158022	0.000166093	0.000162598	4.77253e-09	1	0.000157392	0.000165563	0.000161956	4.7537e-09	1.00396	0.000157893	0.000166122	0.000162374	4.76596e-09	1.00138	0.000158152	0.000165812	0.00016241	4.76702e-09	1.00116	0.000157542	0.000166813	0.000162624	4.7733e-09	0.99984	0.000157722	0.000166242	0.00016241	4.76702e-09	1.00116	0.000157662	0.000166412	0.000162544	4.77096e-09	1.00033
32768	0.00144081	0.00146382	0.00144852	4.25167e-09	1	0.000803602	0.00283464	0.00130925	3.84287e-09	1.10638	0.000669439	0.000784041	0.000715456	2.09999e-09	2.02462	0.00066986	0.00114462	0.000789005	2.31587e-09	1.83589	0.000669249	0.000797651	0.000718572	2.10913e-09	2.01584	0.000666189	0.00113434	0.000786363	2.30811e-09	1.84206	0.00066947	0.00174969	0.000909287	2.66891e-09	1.59303
262144	0.0130499	0.0134006	0.0131755	4.02837e-09	1	0.00298087	0.00393175	0.00348415	1.06527e-09	3.78156	0.00323854	0.00358198	0.00336831	1.02985e-09	3.91161	0.00149184	0.00255314	0.00221314	6.76659e-10	5.95333	0.00149891	0.00337281	0.00220897	6.75385e-10	5.96456	0.00151461	0.00360988	0.00226779	6.93369e-10	5.80985	0.00151807	0.00306069	0.00216006	6.60432e-10	6.0996
2097152	0.116987	0.118246	0.117774	3.85811e-09	1	0.0164356	0.0174138	0.0168211	5.51036e-10	7.00156	0.0197704	0.0232751	0.0216074	7.07829e-10	5.45063	0.0122311	0.013643	0.0128697	4.21592e-10	9.15128	0.010492	0.012977	0.011463	3.75513e-10	10.2742	0.0103509	0.0124505	0.0110836	3.63084e-10	10.6259	0.0103638	0.0124013	0.0112648	3.69018e-10	10.4551
16777216	1.02912	1.05895	1.04312	3.73745e-09	1	0.10151	0.144983	0.123379	4.42062e-10	8.45459	0.151982	0.175581	0.162376	5.81788e-10	6.42409	0.0822701	0.108428	0.0952763	3.41372e-10	10.9483	0.0758441	0.101928	0.0895631	3.20902e-10	11.6467	0.0688035	0.102389	0.0866822	3.1058e-10	12.0338	0.0683208	0.102587	0.0866577	3.10492e-10	12.0372
134217728	9.0995	9.18123	9.13133	3.63525e-09	1	0.850182	1.02723	0.918199	3.65542e-10	9.94482	1.11219	1.21617	1.16359	4.63236e-10	7.84752	0.653255	0.729868	0.701437	2.79247e-10	13.018	0.629019	0.724981	0.678869	2.70263e-10	13.4508	0.622016	0.735369	0.674645	2.68581e-10	13.535	0.622829	0.731301	0.672945	2.67905e-10	13.5692
1073741824	79.8262	80.2655	80.067	3.58597e-09	1	7.22341	8.3292	7.68847	3.44345e-10	10.4139	8.44266	10.1298	9.34763	4.18654e-10	8.56549	5.77456	6.33206	5.98854	2.6821e-10	13.37	5.50865	6.27871	5.88315	2.6349e-10	13.6095	5.53323	6.30448	5.89956	2.64225e-10	13.5717	5.53197	6.30944	5.91484	2.64909e-10	13.5366
