# Supplementary material for: A fast vectorized sorting implementation based on the ARM scalable vector extension (SVE)
Source: PeerJ Comput Sci. 2021 Nov 19;7:e769. doi: 10.7717/peerj-cs.769 (PMC8627236; doi:10.7717/peerj-cs.769)
Supplement: Supplemental Information 1 — Different files generated with the benchmark available in the repository. These files are used to generate the plots of the paper. [file peerj-cs-07-769-s001.zip › results/res-int-openmp.data]

#size	SortOmpPartition1min	SortOmpPartition1max	SortOmpPartition1avg	SortOmpPartition1avgnlogn	SortOmpPartition1eff	SortOmpPartition2min	SortOmpPartition2max	SortOmpPartition2avg	SortOmpPartition2avgnlogn	SortOmpPartition2eff	SortOmpPartition4min	SortOmpPartition4max	SortOmpPartition4avg	SortOmpPartition4avgnlogn	SortOmpPartition4eff	SortOmpPartition8min	SortOmpPartition8max	SortOmpPartition8avg	SortOmpPartition8avgnlogn	SortOmpPartition8eff	SortOmpPartition16min	SortOmpPartition16max	SortOmpPartition16avg	SortOmpPartition16avgnlogn	SortOmpPartition16eff	SortOmpPartition32min	SortOmpPartition32max	SortOmpPartition32avg	SortOmpPartition32avgnlogn	SortOmpPartition32eff	SortOmpPartition48min	SortOmpPartition48max	SortOmpPartition48avg	SortOmpPartition48avgnlogn	SortOmpPartition48eff
512	1.091e-05	1.955e-05	1.29622e-05	4.05827e-09	1	1.061e-05	1.607e-05	1.23382e-05	3.8629e-09	1.05057	1.061e-05	1.6341e-05	1.23364e-05	3.86234e-09	1.05073	1.053e-05	1.563e-05	1.211e-05	3.79146e-09	1.07037	1.0561e-05	1.59e-05	1.22942e-05	3.84913e-09	1.05433	1.058e-05	1.603e-05	1.2404e-05	3.8835e-09	1.045	1.08e-05	1.47e-05	1.21362e-05	3.79966e-09	1.06806
4096	8.1731e-05	8.9212e-05	8.58172e-05	2.51888e-09	1	8.1241e-05	8.8231e-05	8.52812e-05	2.50315e-09	1.00629	8.1821e-05	8.8822e-05	8.54674e-05	2.50861e-09	1.00409	8.1791e-05	0.000109092	8.95212e-05	2.6276e-09	0.958624	8.1371e-05	8.8341e-05	8.5377e-05	2.50596e-09	1.00516	8.1352e-05	8.8621e-05	8.53852e-05	2.5062e-09	1.00506	8.1891e-05	8.8721e-05	8.5543e-05	2.51083e-09	1.00321
32768	0.00074361	0.000766571	0.000752733	2.2094e-09	1	0.000518127	0.000747571	0.000616197	1.80864e-09	1.22158	0.000520297	0.00068789	0.000602993	1.76989e-09	1.24833	0.000494727	0.000634249	0.000565592	1.66011e-09	1.33088	0.000511007	0.000774281	0.000607031	1.78174e-09	1.24002	0.000495467	0.00108191	0.000668473	1.96208e-09	1.12605	0.000498007	0.00173528	0.000798161	2.34274e-09	0.943083
262144	0.00666782	0.00684243	0.00673976	2.06066e-09	1	0.00191465	0.00251571	0.00229798	7.026e-10	2.9329	0.00178074	0.00211379	0.00192063	5.87227e-10	3.50914	0.00113811	0.00165808	0.00139032	4.25087e-10	4.84762	0.00105659	0.00194421	0.00141609	4.32966e-10	4.7594	0.00102352	0.0018515	0.00138097	4.22229e-10	4.88044	0.00101888	0.00181259	0.00137071	4.19089e-10	4.917
2097152	0.0597749	0.0603482	0.0599998	1.96551e-09	1	0.00958694	0.0116562	0.0103756	3.39889e-10	5.7828	0.00987578	0.0131628	0.0120241	3.93892e-10	4.98997	0.00669925	0.00805218	0.00749707	2.45593e-10	8.00311	0.00608711	0.00720109	0.0066572	2.1808e-10	9.01278	0.00649042	0.00722311	0.0067273	2.20377e-10	8.91886	0.00647652	0.00743794	0.00693186	2.27078e-10	8.65566
16777216	0.523627	0.530945	0.527933	1.89157e-09	1	0.0537558	0.0632971	0.0594738	2.13093e-10	8.87673	0.0654491	0.0897833	0.0757466	2.71398e-10	6.96973	0.0484229	0.0546065	0.0520592	1.86527e-10	10.141	0.0406568	0.0536543	0.045717	1.63803e-10	11.5479	0.0360405	0.0535949	0.0440708	1.57904e-10	11.9792	0.0360743	0.0536572	0.0441265	1.58104e-10	11.9641
134217728	4.59283	4.67746	4.63409	1.84487e-09	1	0.402665	0.497574	0.45073	1.79439e-10	10.2813	0.536497	0.600943	0.573451	2.28295e-10	8.08105	0.344658	0.465595	0.391745	1.55957e-10	11.8294	0.336305	0.462896	0.383584	1.52708e-10	12.081	0.336507	0.462293	0.38381	1.52798e-10	12.0739	0.336524	0.462088	0.383683	1.52747e-10	12.0779
1073741824	39.9036	40.2924	40.1023	1.79607e-09	1	3.41101	4.06685	3.64615	1.633e-10	10.9985	3.68702	4.70019	4.23772	1.89795e-10	9.46317	2.65536	3.25694	2.86006	1.28094e-10	14.0215	2.52135	3.2531	2.7582	1.23532e-10	14.5393	2.51603	3.24858	2.74052	1.2274e-10	14.6331	2.51368	3.25181	2.73819	1.22636e-10	14.6455
