# Supplementary material for: A fast vectorized sorting implementation based on the ARM scalable vector extension (SVE)
Source: PeerJ Comput Sci. 2021 Nov 19;7:e769. doi: 10.7717/peerj-cs.769 (PMC8627236; doi:10.7717/peerj-cs.769)
Supplement: Supplemental Information 1 — Different files generated with the benchmark available in the repository. These files are used to generate the plots of the paper. [file peerj-cs-07-769-s001.zip › results/partitions-int.data]

#size	stdpart	stdpartn	partitionSVE	partitionSVEn	partitionSVEspeed
64	6.12e-07	9.5625e-09	1.86e-07	2.90625e-09	3.29032
512	3.2045e-06	6.25879e-09	7.06e-07	1.37891e-09	4.53895
4096	2.63646e-05	6.43667e-09	4.809e-06	1.17407e-09	5.48235
32768	0.000207577	6.33474e-09	3.8654e-05	1.17963e-09	5.37012
262144	0.00148532	5.66606e-09	0.000306583	1.16952e-09	4.84477
2097152	0.0109331	5.21329e-09	0.00248313	1.18405e-09	4.40294
16777216	0.0882003	5.25715e-09	0.0200788	1.19679e-09	4.39272
134217728	0.734824	5.47487e-09	0.161383	1.2024e-09	4.55328
1073741824	6.46973	6.02541e-09	1.29225	1.2035e-09	5.00655
