# Supplementary material for: A fast vectorized sorting implementation based on the ARM scalable vector extension (SVE)
Source: PeerJ Comput Sci. 2021 Nov 19;7:e769. doi: 10.7717/peerj-cs.769 (PMC8627236; doi:10.7717/peerj-cs.769)
Supplement: Supplemental Information 1 — Different files generated with the benchmark available in the repository. These files are used to generate the plots of the paper. [file peerj-cs-07-769-s001.zip › results/partitions-pair-int.data]

#size	stdpart	stdpartn	partitionSVE	partitionSVEn	partitionSVEspeed	partitionSVEpair	partitionSVEpairn	partitionSVEpairspeed	partitionSVE512	partitionSVEn512	partitionSVEspeed512
64	6.395e-07	9.99219e-09	2.325e-07	3.63281e-09	2.75054	3.42e-07	5.34375e-09	1.86988	1.81e-07	2.82813e-09	3.53315
512	3.19e-06	6.23047e-09	7.485e-07	1.46191e-09	4.26186	1.648e-06	3.21875e-09	1.93568	7.17e-07	1.40039e-09	4.44909
4096	2.60305e-05	6.3551e-09	5.2685e-06	1.28625e-09	4.94078	1.30806e-05	3.19349e-09	1.99002	5.2355e-06	1.2782e-09	4.97192
32768	0.000204352	6.23632e-09	4.2267e-05	1.28989e-09	4.83478	0.000102443	3.12631e-09	1.99478	4.22605e-05	1.28969e-09	4.83552
262144	0.00145569	5.553e-09	0.00033351	1.27224e-09	4.36474	0.000825316	3.14833e-09	1.76379	0.000333117	1.27074e-09	4.36989
2097152	0.0107673	5.13423e-09	0.00274219	1.30758e-09	3.92651	0.00645603	3.07847e-09	1.66778	0.00274237	1.30766e-09	3.92626
16777216	0.086925	5.18113e-09	0.0206973	1.23366e-09	4.19982	0.0528417	3.14961e-09	1.64501	0.0206915	1.23331e-09	4.201
134217728	0.722424	5.38248e-09	0.16596	1.2365e-09	4.35301	0.430388	3.20664e-09	1.67854	0.165952	1.23644e-09	4.35321
1073741824	6.43222	5.99047e-09	1.34813	1.25554e-09	4.77122	3.47025	3.23192e-09	1.85353	1.34816	1.25557e-09	4.77113
