# Supplementary material for: A fast vectorized sorting implementation based on the ARM scalable vector extension (SVE)
Source: PeerJ Comput Sci. 2021 Nov 19;7:e769. doi: 10.7717/peerj-cs.769 (PMC8627236; doi:10.7717/peerj-cs.769)
Supplement: Supplemental Information 1 — Different files generated with the benchmark available in the repository. These files are used to generate the plots of the paper. [file peerj-cs-07-769-s001.zip › results/smallres-double.data]

#size	stdsort	stdsortlogn	sortSVE	sortSVElogn	sortSVEspeed	sortSVE512	sortSVE512nlogn	sortSVE512speed
2	1.10616e-07	7.97927e-08	1.36852e-07	9.8718e-08	0.80829	1.17983e-07	8.51069e-08	0.937559
3	5.58281e-08	1.6939e-08	1.36766e-07	4.14967e-08	0.408201	1.18631e-07	3.59943e-08	0.470602
4	8.12712e-08	1.46562e-08	1.36772e-07	2.46651e-08	0.594208	1.1789e-07	2.126e-08	0.68938
5	1.09669e-07	1.36282e-08	1.36734e-07	1.69915e-08	0.80206	1.19349e-07	1.48312e-08	0.918893
6	1.36827e-07	1.27275e-08	1.36722e-07	1.27177e-08	1.00077	1.19267e-07	1.1094e-08	1.14723
7	1.71729e-07	1.26073e-08	1.36712e-07	1.00366e-08	1.25614	1.20075e-07	8.81521e-09	1.43018
8	2.08972e-07	1.25618e-08	1.37627e-07	8.27309e-09	1.51839	1.17827e-07	7.08286e-09	1.77355
9	2.4291e-07	1.22837e-08	3.42198e-07	1.73046e-08	0.709852	1.15304e-07	5.8308e-09	2.10669
10	2.77424e-07	1.20484e-08	3.42146e-07	1.48592e-08	0.810837	1.15271e-07	5.00616e-09	2.40671
11	3.13486e-07	1.18849e-08	3.43702e-07	1.30304e-08	0.912086	1.15302e-07	4.37134e-09	2.71882
12	3.47231e-07	1.16447e-08	3.42125e-07	1.14734e-08	1.01492	1.15283e-07	3.86611e-09	3.01198
13	3.89022e-07	1.16668e-08	3.43157e-07	1.02913e-08	1.13366	1.15343e-07	3.45915e-09	3.37273
14	4.16485e-07	1.12726e-08	3.42978e-07	9.28301e-09	1.21432	1.16324e-07	3.14842e-09	3.58038
15	4.53508e-07	1.11644e-08	3.45414e-07	8.50338e-09	1.31294	1.16325e-07	2.86369e-09	3.89862
16	4.90538e-07	1.10578e-08	3.41156e-07	7.69036e-09	1.43787	1.15355e-07	2.60035e-09	4.25241
17	6.22325e-07	1.29208e-08	5.56382e-07	1.15517e-08	1.11852	5.16668e-07	1.07271e-08	1.2045
18	6.75507e-07	1.29839e-08	5.57258e-07	1.0711e-08	1.2122	5.15891e-07	9.91589e-09	1.3094
19	7.29071e-07	1.30321e-08	5.56707e-07	9.95109e-09	1.30961	5.17223e-07	9.24531e-09	1.40959
20	7.86661e-07	1.31297e-08	5.54511e-07	9.25501e-09	1.41866	5.17538e-07	8.63792e-09	1.52001
21	8.42319e-07	1.31746e-08	5.56411e-07	8.70276e-09	1.51384	5.17791e-07	8.09871e-09	1.62676
22	9.04287e-07	1.32978e-08	5.5744e-07	8.19729e-09	1.62222	5.17954e-07	7.61664e-09	1.74588
23	9.65985e-07	1.33948e-08	5.56484e-07	7.71647e-09	1.73587	5.18058e-07	7.18364e-09	1.86463
24	1.02726e-06	1.34681e-08	5.56014e-07	7.28976e-09	1.84754	5.22639e-07	6.85219e-09	1.96552
25	1.09009e-06	1.35462e-08	7.25695e-07	9.01799e-09	1.50213	7.93874e-07	9.86524e-09	1.37313
26	1.15146e-06	1.35929e-08	7.26076e-07	8.57126e-09	1.58587	7.94495e-07	9.37894e-09	1.4493
27	1.21668e-06	1.36724e-08	7.25561e-07	8.15351e-09	1.67688	7.93481e-07	8.91676e-09	1.53334
28	1.27638e-06	1.36801e-08	7.24663e-07	7.76688e-09	1.76134	7.94154e-07	8.51168e-09	1.60722
29	1.33891e-06	1.37111e-08	7.2481e-07	7.42241e-09	1.84725	7.97098e-07	8.16268e-09	1.67973
30	1.40928e-06	1.38116e-08	7.28342e-07	7.13809e-09	1.93491	7.97412e-07	7.81502e-09	1.76732
31	1.46992e-06	1.38081e-08	7.26045e-07	6.8203e-09	2.02456	7.94623e-07	7.4645e-09	1.84984
32	1.54055e-06	1.38909e-08	7.23771e-07	6.52613e-09	2.12851	7.9611e-07	7.1784e-09	1.9351
33	1.60355e-06	1.38974e-08	9.85927e-07	8.54469e-09	1.62644	9.67322e-07	8.38344e-09	1.65772
34	1.6719e-06	1.39445e-08	9.8508e-07	8.2161e-09	1.69722	9.67436e-07	8.06894e-09	1.72817
35	1.73926e-06	1.3977e-08	9.84777e-07	7.91385e-09	1.76614	9.67435e-07	7.77448e-09	1.7978
36	1.80936e-06	1.40253e-08	9.85424e-07	7.63855e-09	1.83612	9.68894e-07	7.51042e-09	1.86745
37	1.87595e-06	1.40411e-08	9.84429e-07	7.36827e-09	1.90562	9.67508e-07	7.24162e-09	1.93895
38	1.94455e-06	1.40677e-08	9.84396e-07	7.12152e-09	1.97537	9.68496e-07	7.00649e-09	2.0078
39	2.00992e-06	1.40673e-08	9.84891e-07	6.89319e-09	2.04075	9.68204e-07	6.77639e-09	2.07592
40	2.08359e-06	1.41208e-08	9.84083e-07	6.66926e-09	2.11729	9.68498e-07	6.56364e-09	2.15137
41	2.15489e-06	1.4153e-08	1.10457e-06	7.25468e-09	1.95088	1.23207e-06	8.09209e-09	1.74899
42	2.2254e-06	1.41761e-08	1.10426e-06	7.03433e-09	2.01528	1.23193e-06	7.84755e-09	1.80644
43	2.28994e-06	1.41589e-08	1.1043e-06	6.82798e-09	2.07366	1.23175e-06	7.61603e-09	1.85909
44	2.36016e-06	1.41748e-08	1.1047e-06	6.63466e-09	2.13648	1.23094e-06	7.39286e-09	1.91736
45	2.43296e-06	1.42029e-08	1.10413e-06	6.44559e-09	2.20351	1.23181e-06	7.19094e-09	1.97512
46	2.50632e-06	1.4231e-08	1.10509e-06	6.27475e-09	2.26798	1.23198e-06	6.99524e-09	2.03438
47	2.57254e-06	1.42163e-08	1.10392e-06	6.10044e-09	2.33037	1.2321e-06	6.8088e-09	2.08793
48	2.64779e-06	1.42494e-08	1.10251e-06	5.9333e-09	2.4016	1.22839e-06	6.61072e-09	2.1555
49	2.71906e-06	1.42584e-08	1.18344e-06	6.20577e-09	2.2976	1.46963e-06	7.70654e-09	1.85017
50	2.79156e-06	1.42717e-08	1.20076e-06	6.13883e-09	2.32482	1.47076e-06	7.51915e-09	1.89804
51	2.86487e-06	1.4287e-08	1.1829e-06	5.89906e-09	2.42191	1.47096e-06	7.33559e-09	1.94763
52	2.93409e-06	1.42803e-08	1.1843e-06	5.764e-09	2.4775	1.47115e-06	7.16011e-09	1.99442
53	3.00649e-06	1.42877e-08	1.1835e-06	5.62433e-09	2.54033	1.47053e-06	6.98835e-09	2.0445
54	3.08946e-06	1.43426e-08	1.18462e-06	5.49949e-09	2.60798	1.47177e-06	6.83254e-09	2.09915
55	3.1536e-06	1.43083e-08	1.1833e-06	5.36882e-09	2.66508	1.47026e-06	6.67077e-09	2.14492
56	3.23297e-06	1.4342e-08	1.18234e-06	5.24505e-09	2.73439	1.46825e-06	6.51342e-09	2.20192
57	3.29428e-06	1.42948e-08	1.25015e-06	5.42475e-09	2.6351	1.7886e-06	7.76119e-09	1.84182
58	3.37937e-06	1.43494e-08	1.25072e-06	5.31078e-09	2.70194	1.78921e-06	7.5973e-09	1.88875
59	3.45111e-06	1.43453e-08	1.2513e-06	5.20128e-09	2.75803	1.78945e-06	7.43821e-09	1.92859
60	3.52344e-06	1.43427e-08	1.25137e-06	5.09388e-09	2.81567	1.78906e-06	7.28266e-09	1.96943
61	3.59987e-06	1.43557e-08	1.25112e-06	4.98923e-09	2.87733	1.78915e-06	7.1348e-09	2.01206
62	3.67405e-06	1.43583e-08	1.25128e-06	4.89006e-09	2.93623	1.78946e-06	6.9933e-09	2.05316
63	3.74917e-06	1.43637e-08	1.25167e-06	4.79533e-09	2.99535	1.79033e-06	6.85906e-09	2.09412
64	3.82863e-06	1.43842e-08	1.2529e-06	4.70717e-09	3.05581	1.78082e-06	6.69057e-09	2.14993
65	3.89899e-06	1.43697e-08	1.81561e-06	6.6914e-09	2.14748	1.97599e-06	7.28246e-09	1.97319
66	3.98205e-06	1.44007e-08	1.81609e-06	6.56772e-09	2.19265	1.97618e-06	7.14667e-09	2.01503
67	4.04968e-06	1.43751e-08	1.81578e-06	6.44547e-09	2.23027	1.97622e-06	7.01498e-09	2.0492
68	4.12614e-06	1.43805e-08	1.81592e-06	6.32888e-09	2.2722	1.976e-06	6.88679e-09	2.08812
69	4.20318e-06	1.43869e-08	1.81594e-06	6.2157e-09	2.3146	1.98053e-06	6.77906e-09	2.12225
70	4.27983e-06	1.43911e-08	1.8154e-06	6.10434e-09	2.35752	1.97586e-06	6.64389e-09	2.16607
71	4.36092e-06	1.44091e-08	1.81643e-06	6.00175e-09	2.40081	1.97623e-06	6.52976e-09	2.20668
72	4.43732e-06	1.44106e-08	1.81516e-06	5.89491e-09	2.44459	1.97361e-06	6.4095e-09	2.24832
73	4.5133e-06	1.44101e-08	2.02799e-06	6.475e-09	2.2255	1.99423e-06	6.36721e-09	2.26318
74	4.58963e-06	1.44101e-08	2.02883e-06	6.36993e-09	2.2622	1.99392e-06	6.26033e-09	2.30181
75	4.67492e-06	1.44371e-08	2.02883e-06	6.26546e-09	2.30424	1.99474e-06	6.16019e-09	2.34362
76	4.74275e-06	1.44097e-08	2.02822e-06	6.16225e-09	2.33839	1.9941e-06	6.0586e-09	2.37839
77	4.81964e-06	1.44097e-08	2.0282e-06	6.06386e-09	2.37632	1.99429e-06	5.96249e-09	2.41672
78	4.9026e-06	1.44269e-08	2.02813e-06	5.96818e-09	2.41731	1.99463e-06	5.86961e-09	2.4579
79	4.97855e-06	1.44228e-08	2.02811e-06	5.87539e-09	2.45478	1.9942e-06	5.77717e-09	2.49652
80	5.06261e-06	1.44414e-08	2.02881e-06	5.78731e-09	2.49536	1.99468e-06	5.68995e-09	2.53806
81	5.13594e-06	1.44288e-08	2.24461e-06	6.30597e-09	2.28812	2.38349e-06	6.69613e-09	2.1548
82	5.21514e-06	1.44323e-08	2.24361e-06	6.20896e-09	2.32444	2.38368e-06	6.59657e-09	2.18785
83	5.28999e-06	1.44234e-08	2.24352e-06	6.11706e-09	2.3579	2.38548e-06	6.50413e-09	2.21758
84	5.36924e-06	1.44261e-08	2.24348e-06	6.0278e-09	2.39327	2.38268e-06	6.40181e-09	2.25345
85	5.4489e-06	1.44294e-08	2.24442e-06	5.94352e-09	2.42775	2.38344e-06	6.31164e-09	2.28615
86	5.52485e-06	1.44224e-08	2.24578e-06	5.86254e-09	2.4601	2.38355e-06	6.22217e-09	2.31791
87	5.60282e-06	1.44204e-08	2.24387e-06	5.77522e-09	2.49694	2.3849e-06	6.13819e-09	2.34929
88	5.69336e-06	1.44499e-08	2.24335e-06	5.6937e-09	2.53788	2.38428e-06	6.05139e-09	2.38787
89	5.771e-06	1.4446e-08	2.41534e-06	6.04608e-09	2.38931	2.66752e-06	6.67733e-09	2.16343
90	5.84623e-06	1.44357e-08	2.41447e-06	5.96192e-09	2.42133	2.66762e-06	6.58701e-09	2.19155
91	5.92427e-06	1.44322e-08	2.4141e-06	5.88104e-09	2.45403	2.66746e-06	6.49826e-09	2.22094
92	6.00654e-06	1.44386e-08	2.41581e-06	5.80717e-09	2.48635	2.66603e-06	6.40866e-09	2.25299
93	6.08415e-06	1.44334e-08	2.43544e-06	5.7776e-09	2.49817	2.66777e-06	6.32876e-09	2.28061
94	6.16789e-06	1.44423e-08	2.41505e-06	5.65493e-09	2.55394	2.66784e-06	6.24685e-09	2.31194
95	6.25585e-06	1.44604e-08	2.41489e-06	5.58204e-09	2.59053	2.66857e-06	6.16841e-09	2.34427
96	6.3469e-06	1.44848e-08	2.4166e-06	5.51511e-09	2.62638	2.66846e-06	6.08992e-09	2.37848
97	6.40595e-06	1.4436e-08	2.83655e-06	6.39227e-09	2.25836	2.86255e-06	6.45086e-09	2.23785
98	6.48832e-06	1.44401e-08	2.8372e-06	6.31433e-09	2.28687	2.86227e-06	6.37014e-09	2.26684
99	6.57651e-06	1.44565e-08	2.83786e-06	6.2382e-09	2.31742	2.86267e-06	6.29274e-09	2.29733
100	6.64963e-06	1.44395e-08	2.8369e-06	6.16025e-09	2.34398	2.86196e-06	6.21466e-09	2.32346
101	6.75729e-06	1.44967e-08	2.83657e-06	6.0854e-09	2.38221	2.86319e-06	6.14252e-09	2.36006
102	6.81142e-06	1.44387e-08	2.83749e-06	6.01485e-09	2.40051	2.86447e-06	6.07203e-09	2.3779
103	6.89419e-06	1.44418e-08	2.83771e-06	5.94439e-09	2.42949	2.86346e-06	5.99831e-09	2.40765
104	6.97797e-06	1.44466e-08	2.83606e-06	5.87156e-09	2.46044	2.86216e-06	5.9256e-09	2.438
105	7.06241e-06	1.44524e-08	2.83078e-06	5.79288e-09	2.49486	3.12053e-06	6.38582e-09	2.26321
106	7.14501e-06	1.44541e-08	2.83143e-06	5.72788e-09	2.52346	3.12021e-06	6.31207e-09	2.28991
107	7.2229e-06	1.4446e-08	2.8324e-06	5.66489e-09	2.55009	3.12087e-06	6.24184e-09	2.31438
108	7.30476e-06	1.44457e-08	2.83183e-06	5.60015e-09	2.57952	3.11893e-06	6.16792e-09	2.34207
109	7.38765e-06	1.44472e-08	2.83139e-06	5.53701e-09	2.6092	3.12167e-06	6.10468e-09	2.36657
110	7.47346e-06	1.4454e-08	2.83053e-06	5.47436e-09	2.6403	3.1207e-06	6.03555e-09	2.39481
111	7.55183e-06	1.44461e-08	2.83163e-06	5.41671e-09	2.66696	3.12141e-06	5.97104e-09	2.41937
112	7.63531e-06	1.44479e-08	2.83147e-06	5.35784e-09	2.69659	3.11921e-06	5.90231e-09	2.44784
113	7.71012e-06	1.44332e-08	2.9332e-06	5.49088e-09	2.62857	3.39383e-06	6.35317e-09	2.2718
114	7.80094e-06	1.44481e-08	2.93157e-06	5.42958e-09	2.66101	3.40173e-06	6.30035e-09	2.29323
115	7.90241e-06	1.44821e-08	2.93223e-06	5.37366e-09	2.69501	3.39392e-06	6.21976e-09	2.3284
116	7.97069e-06	1.44549e-08	2.93194e-06	5.3171e-09	2.71857	3.38486e-06	6.13849e-09	2.3548
117	8.05225e-06	1.44519e-08	2.93728e-06	5.27175e-09	2.7414	3.39427e-06	6.09194e-09	2.3723
118	8.13766e-06	1.44556e-08	2.93185e-06	5.20809e-09	2.77561	3.38598e-06	6.0148e-09	2.40334
119	8.21421e-06	1.44434e-08	2.93268e-06	5.15667e-09	2.80092	3.40107e-06	5.98026e-09	2.41519
120	8.29844e-06	1.44446e-08	2.93048e-06	5.10093e-09	2.83177	3.38525e-06	5.89252e-09	2.45135
121	8.38298e-06	1.44462e-08	3.05081e-06	5.25739e-09	2.74779	3.73216e-06	6.43154e-09	2.24615
122	8.4679e-06	1.44481e-08	3.04926e-06	5.20272e-09	2.77703	3.74205e-06	6.38476e-09	2.26291
123	8.54947e-06	1.44441e-08	3.0514e-06	5.15528e-09	2.80181	3.73335e-06	6.30742e-09	2.29003
124	8.63416e-06	1.44453e-08	3.05676e-06	5.11407e-09	2.82461	3.73067e-06	6.24156e-09	2.31437
125	8.71577e-06	1.44411e-08	3.05173e-06	5.05639e-09	2.85601	3.73233e-06	6.18406e-09	2.33521
126	8.80901e-06	1.44559e-08	3.05117e-06	5.00708e-09	2.88709	3.74258e-06	6.14171e-09	2.35373
127	8.89475e-06	1.4458e-08	3.05205e-06	4.96098e-09	2.91435	3.74628e-06	6.08942e-09	2.37429
128	8.97586e-06	1.44525e-08	3.05127e-06	4.91301e-09	2.94168	3.73859e-06	6.01969e-09	2.40087
