# Supplementary material for: A fast vectorized sorting implementation based on the ARM scalable vector extension (SVE)
Source: PeerJ Comput Sci. 2021 Nov 19;7:e769. doi: 10.7717/peerj-cs.769 (PMC8627236; doi:10.7717/peerj-cs.769)
Supplement: Supplemental Information 1 — Different files generated with the benchmark available in the repository. These files are used to generate the plots of the paper. [file peerj-cs-07-769-s001.zip › results/res-pair-int.data]

#size	stdsort	stdsortnlogn	sortSVE	sortSVEnlogn	sortSVEspeed	sortSVEpair	sortSVEpairnlogn	sortSVEpairspeed	sortSVE512	sortSVE512nlogn	sortSVE512speed
64	3.936e-06	1.47876e-08	2.5622e-06	9.62623e-09	1.53617	1.548e-06	5.81586e-09	2.54264	1.824e-06	6.8528e-09	2.15789
512	3.984e-05	1.24733e-08	1.4468e-05	4.52971e-09	2.75366	1.5474e-05	4.84468e-09	2.57464	1.747e-05	5.46959e-09	2.28048
4096	0.000407751	1.19682e-08	0.000118948	3.49133e-09	3.42797	0.000162498	4.76961e-09	2.50926	0.000144698	4.24714e-09	2.81794
32768	0.00397595	1.16701e-08	0.0010957	3.21608e-09	3.62867	0.00165923	4.87012e-09	2.39626	0.00131445	3.85813e-09	3.0248
262144	0.037592	1.14936e-08	0.0100487	3.07235e-09	3.741	0.0164418	5.02703e-09	2.28637	0.0118202	3.614e-09	3.18031
2097152	0.348133	1.14043e-08	0.0908036	2.9746e-09	3.83391	0.15585	5.10544e-09	2.23376	0.104748	3.43139e-09	3.32354
16777216	3.15304	1.12972e-08	0.779081	2.79143e-09	4.04712	1.44349	5.17199e-09	2.18431	0.890938	3.19221e-09	3.53901
134217728	28.1906	1.12229e-08	6.88355	2.7404e-09	4.09535	13.1666	5.24175e-09	2.14106	7.80657	3.10786e-09	3.61113
1073741824	249.674	1.11822e-08	60.0138	2.68785e-09	4.16029	117.875	5.27928e-09	2.11813	67.9248	3.04216e-09	3.67575
