# Supplementary material for: A fast vectorized sorting implementation based on the ARM scalable vector extension (SVE)
Source: PeerJ Comput Sci. 2021 Nov 19;7:e769. doi: 10.7717/peerj-cs.769 (PMC8627236; doi:10.7717/peerj-cs.769)
Supplement: Supplemental Information 1 — Different files generated with the benchmark available in the repository. These files are used to generate the plots of the paper. [file peerj-cs-07-769-s001.zip › results/smallres-int.data]

#size	stdsort	stdsortlogn	sortSVE	sortSVElogn	sortSVEspeed	sortSVE512	sortSVE512nlogn	sortSVE512speed
2	9.08101e-08	6.55056e-08	2.3046e-07	1.66242e-07	0.394038	1.49771e-07	1.08037e-07	0.606325
3	4.19291e-08	1.27218e-08	2.30448e-07	6.9921e-08	0.181946	1.49673e-07	4.54128e-08	0.280137
4	6.45531e-08	1.16413e-08	2.30371e-07	4.15444e-08	0.280213	1.49845e-07	2.70226e-08	0.430799
5	9.25002e-08	1.14947e-08	2.30395e-07	2.86305e-08	0.401485	1.50881e-07	1.87496e-08	0.613066
6	1.1606e-07	1.07957e-08	2.30409e-07	2.14323e-08	0.503713	1.49787e-07	1.3933e-08	0.774833
7	1.42847e-07	1.0487e-08	2.30387e-07	1.69137e-08	0.620031	1.54816e-07	1.13657e-08	0.922689
8	1.70155e-07	1.02284e-08	2.30342e-07	1.38464e-08	0.738706	1.49605e-07	8.99311e-09	1.13736
9	1.96301e-07	9.92673e-09	2.30353e-07	1.16487e-08	0.852175	1.50916e-07	7.63166e-09	1.30073
10	2.24812e-07	9.76348e-09	2.30415e-07	1.00068e-08	0.975683	1.49914e-07	6.51069e-09	1.49961
11	2.5564e-07	9.69185e-09	2.30355e-07	8.73324e-09	1.10977	1.49797e-07	5.67912e-09	1.70658
12	2.85793e-07	9.58431e-09	2.30585e-07	7.73287e-09	1.23943	1.50121e-07	5.03444e-09	1.90375
13	3.15246e-07	9.45424e-09	2.30376e-07	6.90901e-09	1.36839	1.5004e-07	4.49972e-09	2.10107
14	3.47182e-07	9.39682e-09	2.30336e-07	6.23427e-09	1.50728	1.49899e-07	4.05716e-09	2.31611
15	3.78406e-07	9.31557e-09	2.30336e-07	5.67041e-09	1.64284	1.49769e-07	3.68701e-09	2.52659
16	4.10002e-07	9.2423e-09	2.29493e-07	5.17327e-09	1.78655	1.50687e-07	3.39681e-09	2.72088
17	5.47229e-07	1.13616e-08	4.26207e-07	8.84895e-09	1.28395	2.02698e-07	4.20845e-09	2.69972
18	5.91796e-07	1.13749e-08	4.25161e-07	8.17197e-09	1.39193	2.02686e-07	3.89581e-09	2.91976
19	6.35086e-07	1.13521e-08	4.25214e-07	7.60066e-09	1.49357	2.03712e-07	3.64134e-09	3.11756
20	6.84112e-07	1.14181e-08	4.26146e-07	7.11255e-09	1.60535	2.02725e-07	3.38357e-09	3.37458
21	7.34008e-07	1.14805e-08	4.26168e-07	6.66564e-09	1.72235	2.02788e-07	3.17179e-09	3.61958
22	7.86347e-07	1.15634e-08	4.2518e-07	6.25237e-09	1.84945	2.02809e-07	2.98236e-09	3.87727
23	8.35751e-07	1.15889e-08	4.25202e-07	5.89605e-09	1.96554	2.02816e-07	2.81235e-09	4.12073
24	8.86147e-07	1.16181e-08	4.2594e-07	5.58439e-09	2.08045	2.02802e-07	2.65889e-09	4.36951
25	9.40604e-07	1.16886e-08	4.25133e-07	5.28299e-09	2.2125	2.02812e-07	2.52029e-09	4.63781
26	9.92954e-07	1.17217e-08	4.25107e-07	5.01835e-09	2.33578	2.02846e-07	2.39458e-09	4.8951
27	1.04705e-06	1.17663e-08	4.2512e-07	4.77729e-09	2.46296	2.02875e-07	2.27982e-09	5.16107
28	1.10227e-06	1.1814e-08	4.251e-07	4.55618e-09	2.59297	2.02884e-07	2.1745e-09	5.433
29	1.15606e-06	1.18387e-08	4.25842e-07	4.36083e-09	2.71477	2.0375e-07	2.0865e-09	5.67392
30	1.21338e-06	1.18917e-08	4.25084e-07	4.16602e-09	2.85445	2.02914e-07	1.98866e-09	5.97977
31	1.26696e-06	1.19016e-08	4.25091e-07	3.9932e-09	2.98045	2.02951e-07	1.90648e-09	6.24269
32	1.32611e-06	1.19574e-08	4.24505e-07	3.82769e-09	3.12391	2.02986e-07	1.8303e-09	6.53302
33	1.38213e-06	1.19784e-08	6.43996e-07	5.58129e-09	2.14618	2.44718e-07	2.12089e-09	5.64783
34	1.44143e-06	1.20223e-08	6.43955e-07	5.37093e-09	2.2384	2.44055e-07	2.03555e-09	5.90616
35	1.49958e-06	1.20509e-08	6.44019e-07	5.17545e-09	2.32847	2.4484e-07	1.96758e-09	6.12472
36	1.56056e-06	1.20968e-08	6.44648e-07	4.99701e-09	2.4208	2.44107e-07	1.89221e-09	6.39294
37	1.61663e-06	1.21002e-08	6.44695e-07	4.82542e-09	2.50759	2.44137e-07	1.82732e-09	6.62181
38	1.67994e-06	1.21533e-08	6.44793e-07	4.6647e-09	2.60539	2.44039e-07	1.76548e-09	6.88387
39	1.73412e-06	1.2137e-08	6.44036e-07	4.50757e-09	2.69259	2.43951e-07	1.7074e-09	7.10849
40	1.79553e-06	1.21685e-08	6.43936e-07	4.36404e-09	2.78837	2.43905e-07	1.65298e-09	7.36159
41	1.85344e-06	1.21732e-08	6.44796e-07	4.23493e-09	2.87446	2.43998e-07	1.60255e-09	7.59612
42	1.91313e-06	1.21869e-08	6.44021e-07	4.10251e-09	2.9706	2.44057e-07	1.55468e-09	7.83884
43	1.9709e-06	1.21863e-08	6.44725e-07	3.98639e-09	3.05697	2.44112e-07	1.50937e-09	8.07376
44	2.03332e-06	1.22118e-08	6.44891e-07	3.87312e-09	3.15297	2.45041e-07	1.47168e-09	8.29787
45	2.09246e-06	1.22152e-08	6.43917e-07	3.75901e-09	3.24958	2.44251e-07	1.42587e-09	8.56682
46	2.15649e-06	1.22446e-08	6.44723e-07	3.66075e-09	3.34483	2.44239e-07	1.3868e-09	8.82941
47	2.21553e-06	1.22434e-08	6.44715e-07	3.56281e-09	3.43645	2.44515e-07	1.35123e-09	9.06091
48	2.27791e-06	1.22588e-08	6.42082e-07	3.45544e-09	3.54769	2.44743e-07	1.31712e-09	9.30734
49	2.33787e-06	1.22595e-08	8.47612e-07	4.44476e-09	2.75819	2.5257e-07	1.32444e-09	9.25633
50	2.40269e-06	1.22836e-08	8.47531e-07	4.33296e-09	2.83493	2.52551e-07	1.29115e-09	9.51367
51	2.46369e-06	1.22863e-08	8.46775e-07	4.22283e-09	2.9095	2.53348e-07	1.26344e-09	9.72451
52	2.52558e-06	1.22921e-08	8.4676e-07	4.1212e-09	2.98264	2.53339e-07	1.23301e-09	9.96918
53	2.58478e-06	1.22836e-08	8.47728e-07	4.02864e-09	3.04906	2.52707e-07	1.20093e-09	10.2283
54	2.65075e-06	1.23059e-08	8.47552e-07	3.93469e-09	3.12753	2.52726e-07	1.17326e-09	10.4886
55	2.71106e-06	1.23004e-08	8.47701e-07	3.84614e-09	3.19813	2.52741e-07	1.14672e-09	10.7266
56	2.77854e-06	1.23261e-08	8.4686e-07	3.75682e-09	3.28099	2.52815e-07	1.12153e-09	10.9904
57	2.85343e-06	1.23818e-08	8.47799e-07	3.67882e-09	3.36569	2.52742e-07	1.09672e-09	11.2899
58	2.89775e-06	1.23044e-08	8.47543e-07	3.59882e-09	3.419	2.52686e-07	1.07295e-09	11.4678
59	2.9598e-06	1.2303e-08	8.46247e-07	3.51761e-09	3.49755	2.5271e-07	1.05044e-09	11.7122
60	3.027e-06	1.23219e-08	8.46853e-07	3.44725e-09	3.57441	2.52723e-07	1.02875e-09	11.9775
61	3.09328e-06	1.23354e-08	8.47458e-07	3.37951e-09	3.65006	2.52739e-07	1.00788e-09	12.239
62	3.15354e-06	1.23242e-08	8.47649e-07	3.31265e-09	3.72033	2.52779e-07	9.87874e-10	12.4754
63	3.21801e-06	1.23287e-08	8.4727e-07	3.24603e-09	3.79809	2.55037e-07	9.77089e-10	12.6178
64	3.28042e-06	1.23246e-08	8.45135e-07	3.17519e-09	3.88154	2.54074e-07	9.54562e-10	12.9113
65	3.34557e-06	1.233e-08	1.11134e-06	4.09582e-09	3.0104	1.38048e-06	5.08772e-09	2.42349
66	3.41138e-06	1.2337e-08	1.11151e-06	4.01969e-09	3.06913	1.38067e-06	4.99306e-09	2.47082
67	3.47157e-06	1.2323e-08	1.11131e-06	3.94481e-09	3.12385	1.38097e-06	4.90204e-09	2.51385
68	3.53781e-06	1.233e-08	1.11103e-06	3.87218e-09	3.18426	1.385e-06	4.82701e-09	2.55438
69	3.60464e-06	1.23382e-08	1.11122e-06	3.80356e-09	3.24385	1.38138e-06	4.72828e-09	2.60944
70	3.67062e-06	1.23426e-08	1.11139e-06	3.73708e-09	3.30274	1.38243e-06	4.64848e-09	2.65519
71	3.73776e-06	1.23501e-08	1.11116e-06	3.67143e-09	3.36383	1.38166e-06	4.56519e-09	2.70527
72	3.80178e-06	1.23467e-08	1.11068e-06	3.60706e-09	3.42292	1.38162e-06	4.48693e-09	2.7517
73	3.86925e-06	1.23538e-08	1.11112e-06	3.5476e-09	3.4823	1.38204e-06	4.41259e-09	2.79967
74	3.93472e-06	1.23539e-08	1.11152e-06	3.48984e-09	3.53996	1.38225e-06	4.33986e-09	2.84661
75	4.00181e-06	1.23584e-08	1.11521e-06	3.44401e-09	3.58839	1.38241e-06	4.26917e-09	2.89481
76	4.07129e-06	1.23696e-08	1.11086e-06	3.37508e-09	3.66499	1.38151e-06	4.1974e-09	2.94698
77	4.12838e-06	1.23429e-08	1.11095e-06	3.3215e-09	3.71608	1.38195e-06	4.13172e-09	2.98736
78	4.19604e-06	1.23477e-08	1.11166e-06	3.27129e-09	3.77458	1.38202e-06	4.06688e-09	3.03617
79	4.26081e-06	1.23435e-08	1.11123e-06	3.21923e-09	3.83431	1.38321e-06	4.00713e-09	3.08038
80	4.3271e-06	1.23433e-08	1.11083e-06	3.16871e-09	3.89538	1.38421e-06	3.94855e-09	3.12604
81	4.41625e-06	1.24069e-08	1.2327e-06	3.46313e-09	3.58257	1.63479e-06	4.59275e-09	2.70142
82	4.46623e-06	1.23598e-08	1.23172e-06	3.40865e-09	3.62602	1.63402e-06	4.52197e-09	2.73328
83	4.5314e-06	1.23551e-08	1.23209e-06	3.35937e-09	3.67781	1.63428e-06	4.45595e-09	2.77272
84	4.59445e-06	1.23444e-08	1.2317e-06	3.30934e-09	3.73017	1.6358e-06	4.39507e-09	2.80869
85	4.66168e-06	1.23447e-08	1.23207e-06	3.26267e-09	3.78362	1.63788e-06	4.33733e-09	2.84616
86	4.74028e-06	1.23743e-08	1.233e-06	3.21869e-09	3.84452	1.63424e-06	4.26612e-09	2.9006
87	4.79412e-06	1.2339e-08	1.23194e-06	3.17073e-09	3.89153	1.63549e-06	4.2094e-09	2.9313
88	4.86772e-06	1.23544e-08	1.23159e-06	3.12581e-09	3.95239	1.63541e-06	4.15073e-09	2.97645
89	4.93629e-06	1.23565e-08	1.23165e-06	3.08307e-09	4.00786	1.63542e-06	4.09378e-09	3.01836
90	5.00718e-06	1.23639e-08	1.25001e-06	3.08659e-09	4.0057	1.63449e-06	4.03595e-09	3.06345
91	5.06832e-06	1.23471e-08	1.23168e-06	3.00051e-09	4.11498	1.6348e-06	3.98258e-09	3.10027
92	5.13822e-06	1.23514e-08	1.23184e-06	2.96111e-09	4.17119	1.63519e-06	3.9307e-09	3.14228
93	5.20455e-06	1.23468e-08	1.23151e-06	2.92152e-09	4.22615	1.63577e-06	3.88054e-09	3.18171
94	5.27108e-06	1.23424e-08	1.2328e-06	2.88664e-09	4.27571	1.63604e-06	3.83084e-09	3.22186
95	5.34433e-06	1.23535e-08	1.23211e-06	2.84804e-09	4.33753	1.63523e-06	3.77985e-09	3.26824
96	5.41179e-06	1.23507e-08	1.22765e-06	2.80171e-09	4.40826	1.63663e-06	3.7351e-09	3.30666
97	5.47712e-06	1.23429e-08	1.36024e-06	3.06534e-09	4.0266	1.83353e-06	4.13192e-09	2.98721
98	5.55044e-06	1.23528e-08	1.36055e-06	3.02798e-09	4.07954	1.83657e-06	4.08739e-09	3.02217
99	5.61354e-06	1.23397e-08	1.36108e-06	2.99193e-09	4.12433	1.83388e-06	4.03124e-09	3.06102
100	5.68494e-06	1.23447e-08	1.36147e-06	2.9564e-09	4.17558	1.83527e-06	3.98523e-09	3.09761
101	5.75652e-06	1.23497e-08	1.36058e-06	2.91891e-09	4.23092	1.83371e-06	3.93392e-09	3.13928
102	5.82625e-06	1.23504e-08	1.36031e-06	2.88355e-09	4.28304	1.83621e-06	3.89237e-09	3.17297
103	5.90197e-06	1.23633e-08	1.36062e-06	2.8502e-09	4.3377	1.83412e-06	3.84208e-09	3.21788
104	5.96075e-06	1.23407e-08	1.36013e-06	2.81591e-09	4.38248	1.83535e-06	3.79977e-09	3.24774
105	6.03059e-06	1.23409e-08	1.36036e-06	2.78383e-09	4.43308	1.83482e-06	3.75476e-09	3.28674
106	6.10033e-06	1.23407e-08	1.36348e-06	2.75827e-09	4.47409	1.85214e-06	3.74681e-09	3.29367
107	6.17019e-06	1.23406e-08	1.36078e-06	2.72161e-09	4.53429	1.83423e-06	3.66851e-09	3.36392
108	6.2369e-06	1.23339e-08	1.36089e-06	2.69126e-09	4.58295	1.83502e-06	3.62888e-09	3.39882
109	6.30579e-06	1.23315e-08	1.36048e-06	2.66053e-09	4.63498	1.83472e-06	3.58795e-09	3.43692
110	6.38242e-06	1.23438e-08	1.36024e-06	2.63075e-09	4.69214	1.83715e-06	3.55313e-09	3.47408
111	6.45143e-06	1.23411e-08	1.36058e-06	2.60269e-09	4.74169	1.83451e-06	3.5093e-09	3.5167
112	6.51992e-06	1.23373e-08	1.36074e-06	2.57487e-09	4.79143	1.83444e-06	3.47121e-09	3.55418
113	6.58884e-06	1.23342e-08	1.45096e-06	2.71616e-09	4.54102	2.32003e-06	4.34305e-09	2.83997
114	6.67858e-06	1.23694e-08	1.45068e-06	2.68682e-09	4.60374	2.3195e-06	4.29595e-09	2.87932
115	6.72721e-06	1.23284e-08	1.45023e-06	2.65771e-09	4.63873	2.31966e-06	4.25105e-09	2.90009
116	6.79713e-06	1.23267e-08	1.45088e-06	2.63118e-09	4.68485	2.31936e-06	4.20619e-09	2.9306
117	6.87058e-06	1.23311e-08	1.45032e-06	2.60299e-09	4.73729	2.32093e-06	4.16553e-09	2.96027
118	6.94133e-06	1.23305e-08	1.45116e-06	2.57782e-09	4.7833	2.31923e-06	4.11984e-09	2.99295
119	7.01564e-06	1.23359e-08	1.4512e-06	2.55171e-09	4.83437	2.31954e-06	4.07856e-09	3.02458
120	7.07782e-06	1.232e-08	1.45043e-06	2.52468e-09	4.87982	2.31883e-06	4.03627e-09	3.05232
121	7.15271e-06	1.23261e-08	1.45049e-06	2.49959e-09	4.93124	2.32052e-06	3.9989e-09	3.08237
122	7.2219e-06	1.23222e-08	1.45056e-06	2.47497e-09	4.97871	2.31906e-06	3.95683e-09	3.11415
123	7.29936e-06	1.23321e-08	1.45108e-06	2.45156e-09	5.0303	2.31926e-06	3.91834e-09	3.14727
124	7.37945e-06	1.23461e-08	1.45312e-06	2.43113e-09	5.07833	2.31957e-06	3.88073e-09	3.18139
125	7.44088e-06	1.23288e-08	1.45024e-06	2.4029e-09	5.13078	2.32047e-06	3.84476e-09	3.20663
126	7.51468e-06	1.23319e-08	1.45069e-06	2.38064e-09	5.18007	2.31852e-06	3.80477e-09	3.24116
127	7.60102e-06	1.23551e-08	1.45079e-06	2.35819e-09	5.23923	2.31853e-06	3.76868e-09	3.27837
128	7.65643e-06	1.2328e-08	1.44964e-06	2.33413e-09	5.28162	2.32686e-06	3.7466e-09	3.29045
129	7.72221e-06	1.23178e-08	2.10064e-06	3.35075e-09	3.67612	2.78988e-06	4.45017e-09	2.76793
130	7.79994e-06	1.23265e-08	2.10037e-06	3.31927e-09	3.71361	2.78972e-06	4.40867e-09	2.79596
131	7.86618e-06	1.23169e-08	2.10022e-06	3.28852e-09	3.74541	2.78868e-06	4.36652e-09	2.82076
132	7.93162e-06	1.23061e-08	2.10028e-06	3.25863e-09	3.77645	2.78856e-06	4.32651e-09	2.84434
133	8.03193e-06	1.23489e-08	2.10083e-06	3.22998e-09	3.82321	2.79061e-06	4.2905e-09	2.8782
134	8.07805e-06	1.23083e-08	2.10091e-06	3.20109e-09	3.84503	2.78913e-06	4.24971e-09	2.89626
135	8.15279e-06	1.23115e-08	2.10141e-06	3.17332e-09	3.87967	2.79056e-06	4.21399e-09	2.92157
136	8.23017e-06	1.23184e-08	2.1006e-06	3.14405e-09	3.918	2.79111e-06	4.17754e-09	2.94871
137	8.3012e-06	1.23156e-08	2.10585e-06	3.12423e-09	3.94198	2.78868e-06	4.13727e-09	2.97675
138	8.36879e-06	1.23077e-08	2.10181e-06	3.09107e-09	3.98171	2.78878e-06	4.10138e-09	3.00088
139	8.43911e-06	1.23039e-08	2.10236e-06	3.06515e-09	4.01411	2.78813e-06	4.06496e-09	3.0268
140	8.5124e-06	1.23042e-08	2.10135e-06	3.03738e-09	4.05091	2.7886e-06	4.03075e-09	3.05258
141	8.59164e-06	1.23129e-08	2.10237e-06	3.01297e-09	4.08664	2.78754e-06	3.9949e-09	3.08215
142	8.65415e-06	1.22976e-08	2.10382e-06	2.98954e-09	4.11353	2.78684e-06	3.96011e-09	3.10537
143	8.73106e-06	1.23027e-08	2.10272e-06	2.96288e-09	4.15227	2.78889e-06	3.92975e-09	3.13066
144	8.80131e-06	1.22983e-08	2.11867e-06	2.96047e-09	4.15417	2.78662e-06	3.89382e-09	3.15841
145	8.88085e-06	1.23067e-08	2.30108e-06	3.18875e-09	3.85942	2.79916e-06	3.87896e-09	3.17269
146	8.95201e-06	1.23034e-08	2.29789e-06	3.15815e-09	3.89576	2.79598e-06	3.8427e-09	3.20175
147	9.02597e-06	1.23038e-08	2.30009e-06	3.13538e-09	3.92418	2.79829e-06	3.81449e-09	3.22554
148	9.09254e-06	1.22941e-08	2.30152e-06	3.1119e-09	3.95066	2.79711e-06	3.78199e-09	3.25068
149	9.17161e-06	1.23012e-08	2.2987e-06	3.08307e-09	3.98991	2.79682e-06	3.75115e-09	3.27931
150	9.24261e-06	1.22973e-08	2.30064e-06	3.06101e-09	4.0174	2.79608e-06	3.72019e-09	3.30556
151	9.31486e-06	1.22951e-08	2.30021e-06	3.03614e-09	4.04958	2.7975e-06	3.69253e-09	3.32971
152	9.3895e-06	1.22959e-08	2.29996e-06	3.01188e-09	4.08246	2.79485e-06	3.65995e-09	3.35957
153	9.46185e-06	1.22936e-08	2.30013e-06	2.98851e-09	4.11362	2.79677e-06	3.63378e-09	3.38314
154	9.53873e-06	1.22971e-08	2.30082e-06	2.96615e-09	4.1458	2.79785e-06	3.60691e-09	3.40931
155	9.60488e-06	1.22867e-08	2.30079e-06	2.9432e-09	4.17459	2.7966e-06	3.57744e-09	3.43449
156	9.68015e-06	1.22879e-08	2.3009e-06	2.92075e-09	4.20712	2.79845e-06	3.55233e-09	3.45911
157	9.75857e-06	1.2293e-08	2.30032e-06	2.89774e-09	4.24227	2.79636e-06	3.52262e-09	3.48974
158	9.8356e-06	1.22962e-08	2.30116e-06	2.87684e-09	4.27419	2.79663e-06	3.49627e-09	3.51695
159	9.89818e-06	1.22813e-08	2.30093e-06	2.85491e-09	4.30182	2.81662e-06	3.49476e-09	3.5142
160	9.97361e-06	1.22823e-08	2.30212e-06	2.83503e-09	4.33235	2.80921e-06	3.4595e-09	3.55033
161	1.00506e-05	1.22852e-08	2.52086e-06	3.08134e-09	3.98695	2.85759e-06	3.49293e-09	3.51715
162	1.01355e-05	1.22975e-08	2.51826e-06	3.05544e-09	4.02479	2.85683e-06	3.46622e-09	3.54781
163	1.01994e-05	1.22842e-08	2.5155e-06	3.0297e-09	4.0546	2.85806e-06	3.44228e-09	3.56863
164	1.0271e-05	1.22803e-08	2.51809e-06	3.0107e-09	4.07888	2.85648e-06	3.41529e-09	3.59568
165	1.03493e-05	1.22843e-08	2.51844e-06	2.98931e-09	4.10941	2.8579e-06	3.39224e-09	3.6213
166	1.04181e-05	1.2277e-08	2.51577e-06	2.96465e-09	4.14112	2.85909e-06	3.36922e-09	3.64387
167	1.04914e-05	1.22748e-08	2.51362e-06	2.94092e-09	4.1738	2.85813e-06	3.344e-09	3.6707
168	1.0568e-05	1.22766e-08	2.51665e-06	2.92353e-09	4.19922	2.85674e-06	3.31861e-09	3.69931
169	1.06687e-05	1.2306e-08	2.51609e-06	2.90223e-09	4.24018	2.85754e-06	3.29607e-09	3.73352
170	1.07142e-05	1.22717e-08	2.51925e-06	2.88545e-09	4.25295	2.85723e-06	3.27257e-09	3.74987
171	1.07887e-05	1.22707e-08	2.51881e-06	2.8648e-09	4.28325	2.85805e-06	3.25065e-09	3.77484
172	1.08652e-05	1.2272e-08	2.5156e-06	2.8413e-09	4.31914	2.85739e-06	3.22734e-09	3.8025
173	1.09424e-05	1.22738e-08	2.51665e-06	2.82288e-09	4.34799	2.87811e-06	3.22832e-09	3.80193
174	1.1008e-05	1.22627e-08	2.51909e-06	2.80623e-09	4.36982	2.85793e-06	3.1837e-09	3.85172
175	1.10841e-05	1.22634e-08	2.51871e-06	2.78669e-09	4.4007	2.85773e-06	3.16178e-09	3.87863
176	1.11743e-05	1.22793e-08	2.51391e-06	2.76252e-09	4.44497	2.85847e-06	3.14116e-09	3.90918
177	1.12401e-05	1.22684e-08	2.72839e-06	2.97801e-09	4.11968	2.8524e-06	3.11337e-09	3.94056
178	1.13329e-05	1.22869e-08	2.7278e-06	2.95742e-09	4.15461	2.85183e-06	3.0919e-09	3.97391
179	1.13853e-05	1.22615e-08	2.72795e-06	2.93788e-09	4.17358	2.85604e-06	3.07584e-09	3.98639
180	1.14608e-05	1.22611e-08	2.73515e-06	2.92613e-09	4.1902	2.85117e-06	3.05025e-09	4.01969
181	1.15411e-05	1.22656e-08	2.72962e-06	2.90099e-09	4.22809	2.85174e-06	3.03077e-09	4.04703
182	1.16091e-05	1.22571e-08	2.73145e-06	2.88393e-09	4.25015	2.8513e-06	3.01046e-09	4.07151
183	1.16898e-05	1.2262e-08	2.72692e-06	2.8604e-09	4.28682	2.85255e-06	2.99218e-09	4.09803
184	1.177e-05	1.22662e-08	2.72826e-06	2.84327e-09	4.3141	2.88659e-06	3.00828e-09	4.07747
185	1.18359e-05	1.22555e-08	2.72769e-06	2.82438e-09	4.33917	2.853e-06	2.95413e-09	4.14858
186	1.1915e-05	1.22584e-08	2.72704e-06	2.80562e-09	4.36921	2.87053e-06	2.95325e-09	4.1508
187	1.19875e-05	1.22544e-08	2.7264e-06	2.78711e-09	4.39682	2.84979e-06	2.91325e-09	4.20644
188	1.20628e-05	1.22533e-08	2.72659e-06	2.76965e-09	4.42413	2.85288e-06	2.89794e-09	4.22828
189	1.21461e-05	1.22602e-08	2.72634e-06	2.75196e-09	4.4551	2.8518e-06	2.87859e-09	4.25911
190	1.22162e-05	1.22538e-08	2.72676e-06	2.73514e-09	4.48014	2.85208e-06	2.86085e-09	4.28328
191	1.22874e-05	1.22484e-08	2.7271e-06	2.71845e-09	4.50565	2.88529e-06	2.87613e-09	4.25863
192	1.23683e-05	1.22526e-08	2.7277e-06	2.7022e-09	4.53432	2.8837e-06	2.85674e-09	4.28903
193	1.24461e-05	1.22537e-08	3.15442e-06	3.10566e-09	3.94559	4.02407e-06	3.96187e-09	3.0929
194	1.25249e-05	1.22557e-08	3.15193e-06	3.08419e-09	3.97373	4.02846e-06	3.94188e-09	3.10911
195	1.25935e-05	1.22477e-08	3.15133e-06	3.0648e-09	3.99625	4.02403e-06	3.91354e-09	3.12957
196	1.26674e-05	1.22448e-08	3.15203e-06	3.04689e-09	4.01879	4.02413e-06	3.88989e-09	3.14785
197	1.27457e-05	1.22462e-08	3.15339e-06	3.0298e-09	4.04191	4.02362e-06	3.86592e-09	3.16773
198	1.28305e-05	1.22537e-08	3.15242e-06	3.01069e-09	4.07005	4.04325e-06	3.86146e-09	3.17333
199	1.28984e-05	1.22449e-08	3.15276e-06	2.99303e-09	4.09115	4.02465e-06	3.82074e-09	3.20485
200	1.29768e-05	1.22462e-08	3.16084e-06	2.98287e-09	4.10549	4.02419e-06	3.79761e-09	3.2247
201	1.30443e-05	1.2237e-08	3.15444e-06	2.95924e-09	4.1352	4.02447e-06	3.77543e-09	3.24124
202	1.31354e-05	1.22501e-08	3.15354e-06	2.941e-09	4.16529	4.02506e-06	3.75378e-09	3.26341
203	1.32007e-05	1.2239e-08	3.15432e-06	2.92451e-09	4.18497	4.02597e-06	3.73266e-09	3.27889
204	1.32769e-05	1.2238e-08	3.16014e-06	2.91285e-09	4.20136	4.02598e-06	3.71094e-09	3.29781
205	1.3359e-05	1.22423e-08	3.15481e-06	2.89109e-09	4.23448	4.02527e-06	3.68879e-09	3.31878
206	1.34494e-05	1.22541e-08	3.15573e-06	2.87527e-09	4.26189	4.02482e-06	3.66712e-09	3.34161
207	1.3507e-05	1.22361e-08	3.15392e-06	2.85714e-09	4.28262	4.02565e-06	3.64684e-09	3.35525
208	1.35968e-05	1.2247e-08	3.15426e-06	2.84115e-09	4.3106	4.02515e-06	3.62558e-09	3.37795
209	1.3661e-05	1.2235e-08	3.1509e-06	2.822e-09	4.33557	4.29799e-06	3.84935e-09	3.17846
210	1.37464e-05	1.22419e-08	3.15033e-06	2.80555e-09	4.36347	4.29132e-06	3.82166e-09	3.2033
211	1.38166e-05	1.22353e-08	3.1501e-06	2.78957e-09	4.38607	4.30092e-06	3.80868e-09	3.21247
212	1.38963e-05	1.2237e-08	3.15045e-06	2.77427e-09	4.4109	4.29191e-06	3.77943e-09	3.2378
213	1.39778e-05	1.22403e-08	3.17036e-06	2.77625e-09	4.40891	4.29259e-06	3.75898e-09	3.25627
214	1.40519e-05	1.22369e-08	3.15014e-06	2.74326e-09	4.46073	4.29659e-06	3.74164e-09	3.27048
215	1.41286e-05	1.22358e-08	3.15025e-06	2.72823e-09	4.4849	4.29216e-06	3.71716e-09	3.29172
216	1.42e-05	1.22302e-08	3.15004e-06	2.71307e-09	4.50789	4.2918e-06	3.69645e-09	3.30864
217	1.43021e-05	1.22508e-08	3.1499e-06	2.69813e-09	4.54049	4.29233e-06	3.67671e-09	3.33201
218	1.43509e-05	1.22258e-08	3.15107e-06	2.68446e-09	4.55427	4.29094e-06	3.65553e-09	3.34446
219	1.44333e-05	1.22295e-08	3.15056e-06	2.6695e-09	4.58119	4.29241e-06	3.637e-09	3.36252
220	1.45013e-05	1.22209e-08	3.15154e-06	2.65595e-09	4.60132	4.29286e-06	3.61778e-09	3.378
221	1.45833e-05	1.22241e-08	3.15093e-06	2.6412e-09	4.62824	4.29359e-06	3.59901e-09	3.39652
222	1.46802e-05	1.22397e-08	3.15006e-06	2.62638e-09	4.6603	4.29196e-06	3.57844e-09	3.4204
223	1.47369e-05	1.22216e-08	3.15552e-06	2.61695e-09	4.67019	4.29394e-06	3.56107e-09	3.43201
224	1.48165e-05	1.22228e-08	3.14988e-06	2.59846e-09	4.70384	4.29224e-06	3.54084e-09	3.45194
225	1.49049e-05	1.22309e-08	3.31005e-06	2.71622e-09	4.50292	4.68052e-06	3.84082e-09	3.18445
226	1.49752e-05	1.22242e-08	3.30922e-06	2.70131e-09	4.52529	4.68524e-06	3.82456e-09	3.19624
227	1.50539e-05	1.22244e-08	3.30961e-06	2.68754e-09	4.54854	4.682e-06	3.80198e-09	3.21527
228	1.51482e-05	1.22371e-08	3.30876e-06	2.6729e-09	4.57819	4.6821e-06	3.78232e-09	3.23533
229	1.5217e-05	1.22291e-08	3.30958e-06	2.65974e-09	4.59786	4.68306e-06	3.76354e-09	3.24937
230	1.52873e-05	1.22224e-08	3.30956e-06	2.64604e-09	4.61913	4.68099e-06	3.74253e-09	3.26582
231	1.53542e-05	1.2213e-08	3.30908e-06	2.6321e-09	4.64001	4.68515e-06	3.72666e-09	3.2772
232	1.54409e-05	1.22194e-08	3.30868e-06	2.61837e-09	4.6668	4.68187e-06	3.70505e-09	3.29803
233	1.55172e-05	1.22174e-08	3.32546e-06	2.61829e-09	4.66618	4.68748e-06	3.69066e-09	3.31035
234	1.55884e-05	1.22114e-08	3.30937e-06	2.59244e-09	4.71038	4.68207e-06	3.66777e-09	3.32938
235	1.56746e-05	1.22171e-08	3.3085e-06	2.57872e-09	4.73766	4.68234e-06	3.64952e-09	3.34759
236	1.57543e-05	1.22177e-08	3.30773e-06	2.5652e-09	4.76287	4.68636e-06	3.63435e-09	3.36173
237	1.58492e-05	1.22299e-08	3.30856e-06	2.55304e-09	4.79035	4.68372e-06	3.61418e-09	3.38388
238	1.58986e-05	1.22071e-08	3.30806e-06	2.53997e-09	4.80601	4.69051e-06	3.60143e-09	3.38952
239	1.59819e-05	1.22104e-08	3.31423e-06	2.53212e-09	4.82222	4.68304e-06	3.57792e-09	3.41272
240	1.60614e-05	1.22107e-08	3.3092e-06	2.51582e-09	4.85356	4.68283e-06	3.56013e-09	3.42984
241	1.61336e-05	1.22055e-08	3.41247e-06	2.58161e-09	4.72784	5.19364e-06	3.92911e-09	3.10642
242	1.62186e-05	1.22098e-08	3.40701e-06	2.5649e-09	4.76035	5.18898e-06	3.90641e-09	3.12558
243	1.62897e-05	1.22037e-08	3.40808e-06	2.55322e-09	4.77973	5.1908e-06	3.88878e-09	3.13818
244	1.63728e-05	1.22066e-08	3.40669e-06	2.53983e-09	4.80608	5.19102e-06	3.87012e-09	3.15407
245	1.64575e-05	1.22106e-08	3.40771e-06	2.52833e-09	4.8295	5.19072e-06	3.85123e-09	3.17057
246	1.65272e-05	1.22034e-08	3.42873e-06	2.53171e-09	4.82023	5.18988e-06	3.83212e-09	3.18451
247	1.66101e-05	1.2206e-08	3.40809e-06	2.50444e-09	4.87374	5.19282e-06	3.81595e-09	3.19867
248	1.66968e-05	1.22113e-08	3.40823e-06	2.49261e-09	4.89898	5.19108e-06	3.79651e-09	3.21644
249	1.676e-05	1.21993e-08	3.40713e-06	2.48e-09	4.91909	5.19318e-06	3.78003e-09	3.22731
250	1.68449e-05	1.22032e-08	3.40767e-06	2.46867e-09	4.94322	5.19145e-06	3.76093e-09	3.24473
251	1.69275e-05	1.22054e-08	3.40809e-06	2.45737e-09	4.96686	5.19689e-06	3.74716e-09	3.25724
252	1.6995e-05	1.21966e-08	3.40688e-06	2.44498e-09	4.98844	5.19052e-06	3.72503e-09	3.27424
253	1.70824e-05	1.22022e-08	3.40829e-06	2.43458e-09	5.01202	5.1903e-06	3.7075e-09	3.29122
254	1.71641e-05	1.22035e-08	3.40752e-06	2.42273e-09	5.03711	5.19447e-06	3.69323e-09	3.3043
255	1.72428e-05	1.22028e-08	3.40658e-06	2.41085e-09	5.06162	5.19004e-06	3.673e-09	3.3223
256	1.73237e-05	1.22035e-08	3.40818e-06	2.40086e-09	5.08297	5.19785e-06	3.66158e-09	3.33286
