# Supplementary material for: A fast vectorized sorting implementation based on the ARM scalable vector extension (SVE)
Source: PeerJ Comput Sci. 2021 Nov 19;7:e769. doi: 10.7717/peerj-cs.769 (PMC8627236; doi:10.7717/peerj-cs.769)
Supplement: Supplemental Information 1 — Different files generated with the benchmark available in the repository. These files are used to generate the plots of the paper. [file peerj-cs-07-769-s001.zip › results/partitions-double.data]

#size	stdpart	stdpartn	partitionSVE	partitionSVEn	partitionSVEspeed
64	6.955e-07	1.08672e-08	2.57e-07	4.01562e-09	2.70623
512	3.527e-06	6.88867e-09	1.2645e-06	2.46973e-09	2.78924
4096	2.88055e-05	7.03259e-09	9.506e-06	2.3208e-09	3.03024
32768	0.000228058	6.95979e-09	7.69296e-05	2.34771e-09	2.96451
262144	0.00158971	6.06425e-09	0.000611565	2.33294e-09	2.59941
2097152	0.0119303	5.68879e-09	0.00499652	2.38253e-09	2.38772
16777216	0.0960244	5.7235e-09	0.0402792	2.40083e-09	2.38397
134217728	0.791964	5.90059e-09	0.322694	2.40426e-09	2.45423
1073741824	7.14082	6.65041e-09	2.59104	2.4131e-09	2.75597
