# Supplementary material for: A fast vectorized sorting implementation based on the ARM scalable vector extension (SVE)
Source: PeerJ Comput Sci. 2021 Nov 19;7:e769. doi: 10.7717/peerj-cs.769 (PMC8627236; doi:10.7717/peerj-cs.769)
Supplement: Supplemental Information 1 — Different files generated with the benchmark available in the repository. These files are used to generate the plots of the paper. [file peerj-cs-07-769-s001.zip › results/smallres-pair-int.data]

#size	stdsort	stdsortlogn	sortSVE	sortSVElogn	sortSVEspeed	sortSVEpair	sortSVEpairlogn	tsortSVEpairspeed	sortSVE512	sortSVE512nlogn	sortSVE512speed
2	8.97941e-08	6.47728e-08	2.95531e-07	2.1318e-07	0.30384	2.64784e-07	1.91002e-07	0.339122	1.62045e-07	1.16891e-07	0.55413
3	4.13461e-08	1.25449e-08	2.5097e-07	7.61477e-08	0.164745	2.63664e-07	7.99992e-08	0.156813	1.61986e-07	4.91487e-08	0.255245
4	6.93211e-08	1.25012e-08	2.49798e-07	4.50479e-08	0.277508	2.64992e-07	4.77877e-08	0.261597	1.61949e-07	2.92054e-08	0.428042
5	9.62031e-08	1.19549e-08	2.49809e-07	3.10431e-08	0.385106	2.66195e-07	3.30793e-08	0.3614	1.6205e-07	2.01375e-08	0.593662
6	1.27841e-07	1.18916e-08	2.49805e-07	2.32365e-08	0.511763	2.60254e-07	2.42085e-08	0.491216	1.62122e-07	1.50804e-08	0.788548
7	1.64766e-07	1.20962e-08	2.49676e-07	1.83298e-08	0.659919	2.59228e-07	1.9031e-08	0.635602	1.63306e-07	1.1989e-08	1.00894
8	2.01482e-07	1.21116e-08	2.49399e-07	1.4992e-08	0.80787	2.60393e-07	1.56528e-08	0.773761	1.62503e-07	9.76845e-09	1.23987
9	2.36265e-07	1.19477e-08	2.50475e-07	1.26663e-08	0.943268	2.58648e-07	1.30796e-08	0.913462	1.62411e-07	8.21295e-09	1.45474
10	2.71701e-07	1.17998e-08	2.50414e-07	1.08754e-08	1.08501	2.57924e-07	1.12015e-08	1.05341	1.62441e-07	7.05473e-09	1.67261
11	3.0727e-07	1.16492e-08	2.4954e-07	9.46058e-09	1.23134	2.59081e-07	9.8223e-09	1.186	1.62498e-07	6.16064e-09	1.89091
12	3.44733e-07	1.15609e-08	2.49214e-07	8.3576e-09	1.38328	2.58334e-07	8.66342e-09	1.33445	1.62521e-07	5.45028e-09	2.12115
13	3.83217e-07	1.14927e-08	2.49358e-07	7.47828e-09	1.53681	2.57555e-07	7.72411e-09	1.4879	1.63507e-07	4.9036e-09	2.34373
14	4.21419e-07	1.14061e-08	2.49228e-07	6.7456e-09	1.69089	2.5683e-07	6.95136e-09	1.64084	1.63605e-07	4.42813e-09	2.57583
15	4.63335e-07	1.14064e-08	2.49217e-07	6.13522e-09	1.85916	2.57045e-07	6.32793e-09	1.80254	1.62764e-07	4.00692e-09	2.84666
16	5.01596e-07	1.1307e-08	2.49207e-07	5.61766e-09	2.01276	2.57226e-07	5.79843e-09	1.95002	1.62833e-07	3.67061e-09	3.08042
17	6.20418e-07	1.28812e-08	5.04351e-07	1.04714e-08	1.23013	5.16772e-07	1.07293e-08	1.20056	5.84116e-07	1.21275e-08	1.06215
18	6.62312e-07	1.27302e-08	5.04229e-07	9.69173e-09	1.31352	5.24171e-07	1.0075e-08	1.26354	5.83778e-07	1.12207e-08	1.13453
19	7.06931e-07	1.26363e-08	5.04389e-07	9.0159e-09	1.40156	5.15956e-07	9.22266e-09	1.37014	5.84022e-07	1.04393e-08	1.21045
20	7.58153e-07	1.26539e-08	5.04933e-07	8.42754e-09	1.50149	5.1519e-07	8.59873e-09	1.4716	5.85012e-07	9.76409e-09	1.29596
21	8.11656e-07	1.2695e-08	5.0435e-07	7.88848e-09	1.60931	5.14151e-07	8.04178e-09	1.57863	5.84959e-07	9.14928e-09	1.38754
22	8.66767e-07	1.2746e-08	5.04281e-07	7.41557e-09	1.71882	5.13006e-07	7.54388e-09	1.68959	5.83892e-07	8.58628e-09	1.48447
23	9.25415e-07	1.28323e-08	5.05099e-07	7.00394e-09	1.83215	5.13371e-07	7.11864e-09	1.80263	5.84166e-07	8.10032e-09	1.58417
24	9.85113e-07	1.29156e-08	5.05108e-07	6.62234e-09	1.9503	5.14317e-07	6.74308e-09	1.91538	5.82757e-07	7.64038e-09	1.69043
25	1.04424e-06	1.29765e-08	5.05027e-07	6.27582e-09	2.06769	5.12484e-07	6.36848e-09	2.03761	5.83157e-07	7.24672e-09	1.79067
26	1.10195e-06	1.30084e-08	5.05033e-07	5.96187e-09	2.18193	5.12128e-07	6.04562e-09	2.1517	5.84015e-07	6.89424e-09	1.88685
27	1.16216e-06	1.30598e-08	5.04375e-07	5.66792e-09	2.30417	5.12083e-07	5.75454e-09	2.26948	5.83317e-07	6.55504e-09	1.99234
28	1.22347e-06	1.3113e-08	5.05046e-07	5.41304e-09	2.42249	5.12491e-07	5.49283e-09	2.3873	5.83387e-07	6.25269e-09	2.09718
29	1.28032e-06	1.31111e-08	5.05337e-07	5.1749e-09	2.5336	5.11621e-07	5.23925e-09	2.50248	5.83601e-07	5.97636e-09	2.19383
30	1.34618e-06	1.31932e-08	5.0558e-07	4.95492e-09	2.66264	5.28677e-07	5.18128e-09	2.54632	5.83559e-07	5.71915e-09	2.30684
31	1.40536e-06	1.32016e-08	5.05269e-07	4.74638e-09	2.78141	5.1005e-07	4.79129e-09	2.75534	5.83043e-07	5.47697e-09	2.41039
32	1.46533e-06	1.32126e-08	5.05121e-07	4.5546e-09	2.90095	5.12881e-07	4.62457e-09	2.85706	5.82821e-07	5.25521e-09	2.5142
33	1.52651e-06	1.32297e-08	9.76407e-07	8.46219e-09	1.5634	9.92407e-07	8.60085e-09	1.53819	1.02037e-06	8.84317e-09	1.49604
34	1.58929e-06	1.32555e-08	9.76288e-07	8.14277e-09	1.62789	9.92167e-07	8.27521e-09	1.60183	1.02042e-06	8.51082e-09	1.55749
35	1.65272e-06	1.32815e-08	9.74792e-07	7.83361e-09	1.69545	9.9187e-07	7.97085e-09	1.66626	1.0199e-06	8.19613e-09	1.62046
36	1.71821e-06	1.33187e-08	9.77889e-07	7.58014e-09	1.75706	9.92811e-07	7.69581e-09	1.73065	1.01986e-06	7.90551e-09	1.68474
37	1.78423e-06	1.33546e-08	9.745e-07	7.29395e-09	1.83091	9.9128e-07	7.41954e-09	1.79992	1.01977e-06	7.6328e-09	1.74963
38	1.84417e-06	1.33415e-08	9.75364e-07	7.05619e-09	1.89075	9.9053e-07	7.1659e-09	1.8618	1.01987e-06	7.37818e-09	1.80824
39	1.90731e-06	1.33491e-08	9.74303e-07	6.81908e-09	1.95761	9.91904e-07	6.94227e-09	1.92287	1.01949e-06	7.13533e-09	1.87085
40	1.97275e-06	1.33696e-08	9.72683e-07	6.59199e-09	2.02816	9.9072e-07	6.71423e-09	1.99123	1.01956e-06	6.90967e-09	1.93491
41	2.03584e-06	1.33711e-08	9.7353e-07	6.39401e-09	2.09119	9.89679e-07	6.50008e-09	2.05707	1.01959e-06	6.69653e-09	1.99672
42	2.10009e-06	1.33779e-08	9.74043e-07	6.20481e-09	2.15605	9.89456e-07	6.30299e-09	2.12246	1.02068e-06	6.5019e-09	2.05753
43	2.16232e-06	1.33698e-08	9.73599e-07	6.01984e-09	2.22095	9.8984e-07	6.12026e-09	2.18451	1.01876e-06	6.29905e-09	2.12251
44	2.23041e-06	1.33955e-08	9.73454e-07	5.84642e-09	2.29123	9.93877e-07	5.96907e-09	2.24415	1.02089e-06	6.1313e-09	2.18477
45	2.29506e-06	1.33979e-08	9.73636e-07	5.68382e-09	2.3572	9.88627e-07	5.77132e-09	2.32146	1.01856e-06	5.94607e-09	2.25324
46	2.36063e-06	1.34037e-08	9.73951e-07	5.53012e-09	2.42377	9.88906e-07	5.61503e-09	2.38711	1.02165e-06	5.80097e-09	2.3106
47	2.42615e-06	1.34073e-08	9.74493e-07	5.38522e-09	2.48965	9.87749e-07	5.45847e-09	2.45624	1.01913e-06	5.63189e-09	2.38061
48	2.49307e-06	1.34168e-08	9.7549e-07	5.24972e-09	2.55571	9.86578e-07	5.30939e-09	2.52699	1.02056e-06	5.49226e-09	2.44285
49	2.55978e-06	1.34231e-08	1.13753e-06	5.96505e-09	2.2503	1.15589e-06	6.06134e-09	2.21455	1.34163e-06	7.03532e-09	1.90796
50	2.6256e-06	1.34232e-08	1.13941e-06	5.82516e-09	2.30435	1.15567e-06	5.90832e-09	2.27192	1.34224e-06	6.86212e-09	1.95613
51	2.69507e-06	1.34402e-08	1.13808e-06	5.67555e-09	2.36809	1.15636e-06	5.76674e-09	2.33064	1.3417e-06	6.69102e-09	2.00869
52	2.75852e-06	1.34258e-08	1.13788e-06	5.53808e-09	2.42426	1.1576e-06	5.63404e-09	2.38297	1.34039e-06	6.52369e-09	2.058
53	2.82261e-06	1.34138e-08	1.13797e-06	5.40797e-09	2.48039	1.15675e-06	5.49721e-09	2.44012	1.34167e-06	6.37596e-09	2.10381
54	2.89281e-06	1.34296e-08	1.13784e-06	5.28233e-09	2.54237	1.15579e-06	5.36567e-09	2.50288	1.341e-06	6.22549e-09	2.1572
55	2.95789e-06	1.34203e-08	1.14132e-06	5.17833e-09	2.59164	1.15753e-06	5.25186e-09	2.55535	1.34145e-06	6.08636e-09	2.20499
56	3.02893e-06	1.34369e-08	1.13791e-06	5.04796e-09	2.66184	1.15823e-06	5.13813e-09	2.61513	1.3428e-06	5.95689e-09	2.25568
57	3.09109e-06	1.3413e-08	1.13819e-06	4.93889e-09	2.7158	1.15672e-06	5.01929e-09	2.6723	1.34199e-06	5.82326e-09	2.30336
58	3.16052e-06	1.34201e-08	1.13837e-06	4.83373e-09	2.77635	1.15683e-06	4.9121e-09	2.73206	1.343e-06	5.70261e-09	2.35333
59	3.22629e-06	1.34107e-08	1.13835e-06	4.73178e-09	2.83419	1.15653e-06	4.80737e-09	2.78962	1.34191e-06	5.57795e-09	2.40424
60	3.29841e-06	1.34267e-08	1.13864e-06	4.63503e-09	2.89679	1.15684e-06	4.70909e-09	2.85123	1.34309e-06	5.46725e-09	2.45584
61	3.36436e-06	1.34165e-08	1.13869e-06	4.54088e-09	2.9546	1.1595e-06	4.62389e-09	2.90156	1.34206e-06	5.35191e-09	2.50686
62	3.43804e-06	1.3436e-08	1.13906e-06	4.45149e-09	3.01832	1.15568e-06	4.51643e-09	2.97492	1.3418e-06	5.2438e-09	2.56227
63	3.50889e-06	1.34431e-08	1.1391e-06	4.36407e-09	3.08041	1.16357e-06	4.45784e-09	3.01561	1.34155e-06	5.13968e-09	2.61556
64	3.57066e-06	1.3415e-08	1.1378e-06	4.27472e-09	3.13823	1.15942e-06	4.35598e-09	3.07969	1.34261e-06	5.04423e-09	2.65949
65	3.63804e-06	1.34079e-08	1.53324e-06	5.65072e-09	2.37278	1.55606e-06	5.73483e-09	2.33798	1.84935e-06	6.81574e-09	1.9672
66	3.70921e-06	1.3414e-08	1.53307e-06	5.5442e-09	2.41947	1.55435e-06	5.62116e-09	2.38635	1.84946e-06	6.68842e-09	2.00556
67	3.77744e-06	1.34087e-08	1.53376e-06	5.44437e-09	2.46287	1.55873e-06	5.533e-09	2.42341	1.84955e-06	6.56534e-09	2.04235
68	3.84424e-06	1.3398e-08	1.53293e-06	5.3426e-09	2.50777	1.55531e-06	5.42059e-09	2.47169	1.84945e-06	6.44574e-09	2.07858
69	3.91861e-06	1.34129e-08	1.53278e-06	5.2465e-09	2.55654	1.55556e-06	5.32447e-09	2.5191	1.8497e-06	6.33126e-09	2.11851
70	3.98605e-06	1.34032e-08	1.53328e-06	5.15572e-09	2.59968	1.55375e-06	5.22454e-09	2.56544	1.84987e-06	6.22026e-09	2.15477
71	4.06481e-06	1.34307e-08	1.53305e-06	5.06543e-09	2.65145	1.55541e-06	5.13931e-09	2.61333	1.85028e-06	6.11359e-09	2.19686
72	4.12905e-06	1.34095e-08	1.53419e-06	4.98242e-09	2.69136	1.55636e-06	5.05442e-09	2.65302	1.8498e-06	6.00741e-09	2.23216
73	4.19515e-06	1.33943e-08	1.53283e-06	4.89404e-09	2.73686	1.55455e-06	4.96339e-09	2.69862	1.85067e-06	5.90884e-09	2.26683
74	4.27094e-06	1.34095e-08	1.53418e-06	4.81689e-09	2.78385	1.55201e-06	4.87287e-09	2.75187	1.8509e-06	5.81128e-09	2.30749
75	4.33897e-06	1.33997e-08	1.53441e-06	4.7386e-09	2.82777	1.55375e-06	4.79832e-09	2.79258	1.85083e-06	5.71575e-09	2.34434
76	4.41096e-06	1.34016e-08	1.53402e-06	4.66075e-09	2.87543	1.55423e-06	4.72215e-09	2.83804	1.85033e-06	5.62178e-09	2.38388
77	4.47683e-06	1.33847e-08	1.53425e-06	4.58708e-09	2.91792	1.55173e-06	4.63934e-09	2.88505	1.85096e-06	5.53396e-09	2.41865
78	4.55389e-06	1.34008e-08	1.53346e-06	4.51252e-09	2.96968	1.55168e-06	4.56613e-09	2.93482	1.8555e-06	5.46018e-09	2.45427
79	4.62464e-06	1.33975e-08	1.53423e-06	4.44465e-09	3.01431	1.55152e-06	4.49474e-09	2.98071	1.85146e-06	5.36365e-09	2.49784
80	4.69086e-06	1.3381e-08	1.53393e-06	4.37562e-09	3.05807	1.5528e-06	4.42946e-09	3.0209	1.8504e-06	5.27837e-09	2.53506
81	4.76364e-06	1.33829e-08	1.68333e-06	4.72911e-09	2.82989	1.71255e-06	4.81121e-09	2.7816	2.18863e-06	6.14869e-09	2.17654
82	4.83788e-06	1.33883e-08	1.68248e-06	4.65608e-09	2.87545	1.70664e-06	4.72295e-09	2.83474	2.18865e-06	6.05686e-09	2.21044
83	4.90925e-06	1.33853e-08	1.68403e-06	4.59161e-09	2.91517	1.71137e-06	4.66613e-09	2.86861	2.20868e-06	6.02208e-09	2.22271
84	4.97748e-06	1.33735e-08	1.68301e-06	4.52192e-09	2.95749	1.71012e-06	4.59476e-09	2.91061	2.1879e-06	5.87846e-09	2.27501
85	5.04867e-06	1.33695e-08	1.68298e-06	4.45674e-09	2.99984	1.70857e-06	4.5245e-09	2.95491	2.18985e-06	5.799e-09	2.30549
86	5.12364e-06	1.33751e-08	1.6839e-06	4.39575e-09	3.04273	1.70843e-06	4.45979e-09	2.99904	2.18973e-06	5.71622e-09	2.33985
87	5.19948e-06	1.33823e-08	1.68294e-06	4.3315e-09	3.08953	1.70936e-06	4.39951e-09	3.04177	2.18953e-06	5.63536e-09	2.3747
88	5.26587e-06	1.3365e-08	1.68145e-06	4.26759e-09	3.13174	1.7112e-06	4.34308e-09	3.0773	2.18894e-06	5.55561e-09	2.40567
89	5.33635e-06	1.33579e-08	1.68404e-06	4.21549e-09	3.16877	1.71023e-06	4.28105e-09	3.12025	2.1893e-06	5.48024e-09	2.43747
90	5.41263e-06	1.33651e-08	1.68249e-06	4.15446e-09	3.21704	1.70714e-06	4.21534e-09	3.17058	2.18899e-06	5.40514e-09	2.47266
91	5.48495e-06	1.3362e-08	1.68421e-06	4.10295e-09	3.25669	1.70973e-06	4.16511e-09	3.20808	2.18914e-06	5.33302e-09	2.50553
92	5.55853e-06	1.33617e-08	1.68247e-06	4.04434e-09	3.3038	1.71129e-06	4.11364e-09	3.24814	2.18944e-06	5.26303e-09	2.53879
93	5.62831e-06	1.3352e-08	1.6866e-06	4.00113e-09	3.33707	1.7094e-06	4.05521e-09	3.29256	2.1894e-06	5.1939e-09	2.57071
94	5.70862e-06	1.3367e-08	1.68319e-06	3.94125e-09	3.39155	1.7075e-06	3.99818e-09	3.34326	2.18862e-06	5.12473e-09	2.60833
95	5.77603e-06	1.33513e-08	1.68489e-06	3.89464e-09	3.42813	1.70852e-06	3.94925e-09	3.38072	2.1899e-06	5.06198e-09	2.63757
96	5.84851e-06	1.33474e-08	1.68016e-06	3.83443e-09	3.48093	1.71227e-06	3.90771e-09	3.41565	2.1882e-06	4.99387e-09	2.67275
97	5.92503e-06	1.33523e-08	1.7634e-06	3.97389e-09	3.36	1.78758e-06	4.02837e-09	3.31456	2.70391e-06	6.09335e-09	2.19128
98	5.99362e-06	1.33391e-08	1.76071e-06	3.91856e-09	3.40408	1.78586e-06	3.97453e-09	3.35615	2.70254e-06	6.01464e-09	2.21778
99	6.06777e-06	1.33382e-08	1.76313e-06	3.87572e-09	3.44147	1.78755e-06	3.92939e-09	3.39447	2.70622e-06	5.94883e-09	2.24216
100	6.14426e-06	1.33421e-08	1.76168e-06	3.82543e-09	3.48773	1.78941e-06	3.88566e-09	3.43367	2.70152e-06	5.86627e-09	2.27437
101	6.21691e-06	1.33374e-08	1.76327e-06	3.7828e-09	3.52579	1.7874e-06	3.83458e-09	3.47819	2.70589e-06	5.80504e-09	2.29755
102	6.29043e-06	1.33343e-08	1.76129e-06	3.73355e-09	3.57149	1.78674e-06	3.7875e-09	3.52061	2.70102e-06	5.72556e-09	2.32891
103	6.36332e-06	1.33297e-08	1.7628e-06	3.69267e-09	3.60979	1.78798e-06	3.74542e-09	3.55894	2.70371e-06	5.66368e-09	2.35355
104	6.43781e-06	1.33283e-08	1.76155e-06	3.64698e-09	3.65462	1.78846e-06	3.70268e-09	3.59965	2.7015e-06	5.59298e-09	2.38305
105	6.51099e-06	1.3324e-08	1.76616e-06	3.61426e-09	3.68652	1.78725e-06	3.65742e-09	3.64302	2.70676e-06	5.53907e-09	2.40546
106	6.58883e-06	1.33289e-08	1.76221e-06	3.56488e-09	3.73896	1.78526e-06	3.61152e-09	3.69068	2.70421e-06	5.47051e-09	2.43651
107	6.66365e-06	1.33275e-08	1.76283e-06	3.52572e-09	3.78008	1.7864e-06	3.57285e-09	3.73021	2.70443e-06	5.40895e-09	2.46397
108	6.73582e-06	1.33206e-08	1.76213e-06	3.48474e-09	3.82255	1.78889e-06	3.53765e-09	3.76537	2.70951e-06	5.35825e-09	2.48599
109	6.82535e-06	1.33475e-08	1.76457e-06	3.45075e-09	3.868	1.78695e-06	3.49453e-09	3.81955	2.70443e-06	5.28872e-09	2.52377
110	6.88358e-06	1.33131e-08	1.7683e-06	3.41995e-09	3.89277	1.78666e-06	3.45546e-09	3.85277	2.70403e-06	5.22971e-09	2.54567
111	6.98434e-06	1.33606e-08	1.76649e-06	3.37918e-09	3.95379	1.79073e-06	3.42555e-09	3.90027	2.70519e-06	5.17485e-09	2.58183
112	7.03697e-06	1.33157e-08	1.76239e-06	3.33487e-09	3.99287	1.7883e-06	3.38391e-09	3.935	2.70298e-06	5.11472e-09	2.60341
113	7.11167e-06	1.33129e-08	1.89803e-06	3.55306e-09	3.74688	1.92181e-06	3.59758e-09	3.70051	3.06519e-06	5.73796e-09	2.32014
114	7.18401e-06	1.33055e-08	1.89776e-06	3.51485e-09	3.78552	1.91995e-06	3.55595e-09	3.74177	3.06462e-06	5.676e-09	2.34418
115	7.26008e-06	1.3305e-08	1.89772e-06	3.4778e-09	3.82569	1.92012e-06	3.51884e-09	3.78106	3.06574e-06	5.61833e-09	2.36814
116	7.3327e-06	1.32979e-08	1.90135e-06	3.44811e-09	3.85658	1.92364e-06	3.48855e-09	3.81188	3.06322e-06	5.55518e-09	2.39379
117	7.40787e-06	1.32954e-08	1.89952e-06	3.40921e-09	3.89986	1.92188e-06	3.44934e-09	3.85448	3.06448e-06	5.50004e-09	2.41733
118	7.48616e-06	1.32983e-08	1.89893e-06	3.37324e-09	3.9423	1.91982e-06	3.41034e-09	3.89941	3.0648e-06	5.44426e-09	2.44263
119	7.56448e-06	1.3301e-08	1.8986e-06	3.33839e-09	3.98425	1.92111e-06	3.37797e-09	3.93756	3.06842e-06	5.39534e-09	2.46527
120	7.63442e-06	1.32888e-08	1.89707e-06	3.30212e-09	4.02433	1.92097e-06	3.34374e-09	3.97425	3.0641e-06	5.33352e-09	2.49157
121	7.7096e-06	1.32858e-08	1.89953e-06	3.27341e-09	4.05869	1.92205e-06	3.31222e-09	4.01114	3.06456e-06	5.28108e-09	2.51573
122	7.79039e-06	1.32921e-08	1.90034e-06	3.24241e-09	4.09947	1.92092e-06	3.27751e-09	4.05556	3.0654e-06	5.23026e-09	2.54139
123	7.86176e-06	1.32823e-08	1.89972e-06	3.20954e-09	4.13838	1.92132e-06	3.24603e-09	4.09186	3.06466e-06	5.17767e-09	2.5653
124	7.93947e-06	1.3283e-08	1.89813e-06	3.17564e-09	4.18279	1.92238e-06	3.21621e-09	4.13002	3.06474e-06	5.12743e-09	2.59058
125	8.01535e-06	1.32806e-08	1.89982e-06	3.14781e-09	4.219	1.92063e-06	3.18227e-09	4.1733	3.06601e-06	5.08005e-09	2.61426
126	8.09547e-06	1.32849e-08	1.90033e-06	3.11851e-09	4.26002	1.9238e-06	3.15703e-09	4.20805	3.06549e-06	5.03058e-09	2.64084
127	8.16958e-06	1.32793e-08	1.90015e-06	3.0886e-09	4.29945	1.92043e-06	3.12157e-09	4.25404	3.06666e-06	4.98472e-09	2.664
128	8.24599e-06	1.32773e-08	1.90197e-06	3.06247e-09	4.33549	1.936e-06	3.11724e-09	4.25931	3.05718e-06	4.92252e-09	2.69726
129	8.3268e-06	1.32822e-08	2.82248e-06	4.50217e-09	2.95017	2.83541e-06	4.52279e-09	2.93672	3.61323e-06	5.76351e-09	2.30453
130	8.39904e-06	1.32733e-08	2.82151e-06	4.45892e-09	2.97679	2.83288e-06	4.47688e-09	2.96484	3.61106e-06	5.70667e-09	2.32592
131	8.47226e-06	1.32659e-08	2.82262e-06	4.41965e-09	3.00156	2.83485e-06	4.43881e-09	2.98861	3.61686e-06	5.66328e-09	2.34244
132	8.54567e-06	1.32588e-08	2.82151e-06	4.37762e-09	3.02876	2.83464e-06	4.398e-09	3.01472	3.61192e-06	5.60396e-09	2.36596
133	8.62758e-06	1.32647e-08	2.82252e-06	4.33956e-09	3.05669	2.8325e-06	4.35491e-09	3.04592	3.61159e-06	5.55274e-09	2.38886
134	8.70158e-06	1.32583e-08	2.8224e-06	4.3004e-09	3.08305	2.83045e-06	4.31267e-09	3.07428	3.61225e-06	5.50387e-09	2.40891
135	8.78253e-06	1.32624e-08	2.82267e-06	4.26248e-09	3.11143	2.83078e-06	4.27474e-09	3.10251	3.6131e-06	5.45611e-09	2.43075
136	8.86524e-06	1.32689e-08	2.82258e-06	4.22465e-09	3.14083	2.83413e-06	4.24194e-09	3.12802	3.61297e-06	5.40766e-09	2.45372
137	8.94023e-06	1.32637e-08	2.82273e-06	4.18779e-09	3.16723	2.83244e-06	4.20219e-09	3.15638	3.61318e-06	5.36051e-09	2.47434
138	9.01438e-06	1.32572e-08	2.82323e-06	4.15205e-09	3.19293	2.83199e-06	4.16492e-09	3.18306	3.6122e-06	5.31236e-09	2.49554
139	9.09009e-06	1.32529e-08	2.82256e-06	4.11517e-09	3.22051	2.83288e-06	4.13022e-09	3.20877	3.61827e-06	5.27528e-09	2.51227
140	9.17058e-06	1.32555e-08	2.82394e-06	4.08184e-09	3.24744	2.83339e-06	4.0955e-09	3.23661	3.61064e-06	5.21897e-09	2.53988
141	9.24686e-06	1.32519e-08	2.82267e-06	4.04524e-09	3.27593	2.83118e-06	4.05744e-09	3.26608	3.6183e-06	5.18548e-09	2.55558
142	9.31985e-06	1.32435e-08	2.8231e-06	4.01164e-09	3.30128	2.82849e-06	4.01929e-09	3.295	3.61533e-06	5.13741e-09	2.57787
143	9.40287e-06	1.32493e-08	2.82207e-06	3.9765e-09	3.3319	2.83228e-06	3.99088e-09	3.3199	3.61488e-06	5.09363e-09	2.60115
144	9.47707e-06	1.32426e-08	2.82326e-06	3.94501e-09	3.35678	2.83841e-06	3.96619e-09	3.33886	3.6103e-06	5.04476e-09	2.62501
145	9.55216e-06	1.3237e-08	3.11201e-06	4.3125e-09	3.06945	3.12177e-06	4.32603e-09	3.05985	4.07017e-06	5.64027e-09	2.34687
146	9.64066e-06	1.32498e-08	3.1095e-06	4.2736e-09	3.10039	3.11832e-06	4.28572e-09	3.09162	4.07129e-06	5.59546e-09	2.36796
147	9.71247e-06	1.32396e-08	3.10943e-06	4.23862e-09	3.12356	3.12239e-06	4.25629e-09	3.11059	4.07161e-06	5.55023e-09	2.38541
148	9.79423e-06	1.32428e-08	3.10952e-06	4.2044e-09	3.14976	3.12245e-06	4.22188e-09	3.13671	4.06956e-06	5.50248e-09	2.4067
149	9.87074e-06	1.32389e-08	3.11446e-06	4.17719e-09	3.16932	3.12209e-06	4.18743e-09	3.16158	4.07636e-06	5.46731e-09	2.42146
150	9.94508e-06	1.3232e-08	3.1297e-06	4.16408e-09	3.17764	3.11798e-06	4.14849e-09	3.18959	4.07247e-06	5.41844e-09	2.44202
151	1.00237e-05	1.32307e-08	3.10984e-06	4.1048e-09	3.22322	3.12223e-06	4.12117e-09	3.21043	4.07736e-06	5.38187e-09	2.45838
152	1.01077e-05	1.32364e-08	3.1137e-06	4.0775e-09	3.2462	3.12303e-06	4.08971e-09	3.23651	4.07003e-06	5.32984e-09	2.48345
153	1.018e-05	1.32267e-08	3.10961e-06	4.04026e-09	3.27372	3.12052e-06	4.05443e-09	3.26228	4.07317e-06	5.29219e-09	2.49929
154	1.02652e-05	1.32337e-08	3.10942e-06	4.00858e-09	3.30133	3.12039e-06	4.02272e-09	3.28973	4.07171e-06	5.24915e-09	2.52111
155	1.03457e-05	1.32343e-08	3.10983e-06	3.97814e-09	3.32677	3.12198e-06	3.99367e-09	3.31383	4.07207e-06	5.20904e-09	2.54065
156	1.04232e-05	1.32311e-08	3.10897e-06	3.94651e-09	3.35261	3.1249e-06	3.96674e-09	3.33551	4.07136e-06	5.16815e-09	2.56012
157	1.04966e-05	1.32227e-08	3.11024e-06	3.91801e-09	3.37485	3.12296e-06	3.93403e-09	3.3611	4.07726e-06	5.13619e-09	2.57442
158	1.05739e-05	1.32192e-08	3.11041e-06	3.88855e-09	3.39951	3.12027e-06	3.90087e-09	3.38877	4.07166e-06	5.09027e-09	2.59695
159	1.06482e-05	1.32119e-08	3.11488e-06	3.86482e-09	3.41849	3.12243e-06	3.87419e-09	3.41023	4.07322e-06	5.0539e-09	2.61419
160	1.07333e-05	1.32179e-08	3.10865e-06	3.82826e-09	3.45272	3.12616e-06	3.84982e-09	3.43338	4.06963e-06	5.01168e-09	2.63742
161	1.08111e-05	1.32148e-08	3.66674e-06	4.48199e-09	2.94842	3.71049e-06	4.53547e-09	2.91366	4.55526e-06	5.56806e-09	2.37332
162	1.08952e-05	1.32193e-08	3.6663e-06	4.44837e-09	2.97172	3.69162e-06	4.47909e-09	2.95134	4.5532e-06	5.52445e-09	2.39287
163	1.09731e-05	1.32161e-08	3.66684e-06	4.41638e-09	2.99251	3.69207e-06	4.44677e-09	2.97207	4.5706e-06	5.50488e-09	2.4008
164	1.10519e-05	1.3214e-08	3.66611e-06	4.38332e-09	3.01462	3.69376e-06	4.41637e-09	2.99206	4.56795e-06	5.46159e-09	2.41945
165	1.11499e-05	1.32346e-08	3.66833e-06	4.35419e-09	3.03951	3.68907e-06	4.37881e-09	3.02243	4.57171e-06	5.42649e-09	2.4389
166	1.12096e-05	1.32097e-08	3.66694e-06	4.32121e-09	3.05694	3.68846e-06	4.34658e-09	3.0391	4.55534e-06	5.36813e-09	2.46076
167	1.12882e-05	1.32071e-08	3.66749e-06	4.29095e-09	3.07791	3.69159e-06	4.31914e-09	3.05782	4.55511e-06	5.32945e-09	2.47814
168	1.13821e-05	1.32223e-08	3.66721e-06	4.26011e-09	3.10374	3.71342e-06	4.31379e-09	3.06512	4.55618e-06	5.2928e-09	2.49816
169	1.14548e-05	1.32127e-08	3.66878e-06	4.23182e-09	3.12223	3.68906e-06	4.2552e-09	3.10507	4.56071e-06	5.26062e-09	2.51162
170	1.15517e-05	1.32309e-08	3.66884e-06	4.20216e-09	3.14859	3.68822e-06	4.22435e-09	3.13205	4.5563e-06	5.21861e-09	2.53532
171	1.16394e-05	1.32382e-08	3.66833e-06	4.17223e-09	3.17294	3.69194e-06	4.19908e-09	3.15265	4.55833e-06	5.18449e-09	2.55343
172	1.1691e-05	1.32046e-08	3.66678e-06	4.14153e-09	3.18835	3.69393e-06	4.17219e-09	3.16492	4.55759e-06	5.14767e-09	2.56516
173	1.17645e-05	1.31961e-08	3.66952e-06	4.11603e-09	3.20602	3.69062e-06	4.1397e-09	3.18769	4.55688e-06	5.11137e-09	2.58171
174	1.18459e-05	1.31961e-08	3.66975e-06	4.08806e-09	3.22797	3.6879e-06	4.10828e-09	3.21208	4.55649e-06	5.07588e-09	2.59978
175	1.19326e-05	1.32022e-08	3.66907e-06	4.05943e-09	3.25222	3.69034e-06	4.08297e-09	3.23347	4.55598e-06	5.0407e-09	2.61911
176	1.20168e-05	1.32051e-08	3.66792e-06	4.03065e-09	3.27618	3.69116e-06	4.0562e-09	3.25555	4.56897e-06	5.02082e-09	2.63008
177	1.20824e-05	1.31878e-08	3.90128e-06	4.25821e-09	3.09704	3.9388e-06	4.29917e-09	3.06753	5.11934e-06	5.58771e-09	2.36015
178	1.21632e-05	1.3187e-08	3.89974e-06	4.22802e-09	3.11897	3.93631e-06	4.26766e-09	3.09	5.10223e-06	5.53172e-09	2.38389
179	1.22447e-05	1.3187e-08	3.90211e-06	4.20241e-09	3.13797	3.93984e-06	4.24304e-09	3.10792	5.1036e-06	5.49636e-09	2.39923
180	1.23208e-05	1.31811e-08	3.89965e-06	4.17194e-09	3.15946	3.94175e-06	4.21698e-09	3.12572	5.09645e-06	5.45231e-09	2.41752
181	1.24021e-05	1.31808e-08	3.90048e-06	4.14536e-09	3.17964	3.9413e-06	4.18874e-09	3.14671	5.11712e-06	5.43838e-09	2.42366
182	1.24879e-05	1.3185e-08	3.90151e-06	4.1193e-09	3.20079	3.94109e-06	4.16109e-09	3.16865	5.10409e-06	5.38901e-09	2.44665
183	1.25688e-05	1.3184e-08	3.90225e-06	4.09326e-09	3.22091	3.93905e-06	4.13186e-09	3.19082	5.10399e-06	5.35382e-09	2.46254
184	1.26494e-05	1.31826e-08	3.89966e-06	4.06406e-09	3.24372	3.9418e-06	4.10797e-09	3.20904	5.11709e-06	5.33282e-09	2.47199
185	1.27247e-05	1.31758e-08	3.90142e-06	4.03972e-09	3.26156	3.93744e-06	4.07702e-09	3.23173	5.10544e-06	5.28642e-09	2.49239
186	1.28097e-05	1.31788e-08	3.90141e-06	4.01384e-09	3.28335	3.93358e-06	4.04694e-09	3.25649	5.09755e-06	5.24445e-09	2.51291
187	1.28813e-05	1.31681e-08	3.90187e-06	3.98875e-09	3.30131	3.93649e-06	4.02414e-09	3.27228	5.10625e-06	5.21995e-09	2.52265
188	1.29591e-05	1.31638e-08	3.90115e-06	3.96277e-09	3.32188	3.93987e-06	4.0021e-09	3.28923	5.10432e-06	5.18495e-09	2.53885
189	1.30519e-05	1.31745e-08	3.90319e-06	3.93987e-09	3.3439	3.93638e-06	3.97337e-09	3.31571	5.10234e-06	5.15029e-09	2.55802
190	1.31361e-05	1.31765e-08	3.90228e-06	3.91428e-09	3.36627	3.93951e-06	3.95162e-09	3.33446	5.10711e-06	5.12281e-09	2.57213
191	1.32069e-05	1.3165e-08	3.90172e-06	3.88933e-09	3.38489	3.93724e-06	3.92474e-09	3.35435	5.10649e-06	5.09028e-09	2.58629
192	1.33036e-05	1.31792e-08	3.9003e-06	3.86383e-09	3.4109	3.94298e-06	3.9061e-09	3.37399	5.11664e-06	5.06879e-09	2.60006
193	1.33687e-05	1.3162e-08	4.37873e-06	4.31105e-09	3.0531	4.441e-06	4.37236e-09	3.01029	5.70709e-06	5.61888e-09	2.34247
194	1.34537e-05	1.31645e-08	4.37739e-06	4.28331e-09	3.07345	4.43327e-06	4.33799e-09	3.03471	5.70363e-06	5.58105e-09	2.3588
195	1.35385e-05	1.31668e-08	4.37877e-06	4.25853e-09	3.09186	4.43791e-06	4.31605e-09	3.05065	5.70499e-06	5.54833e-09	2.3731
196	1.36238e-05	1.31693e-08	4.37644e-06	4.23044e-09	3.11298	4.44154e-06	4.29338e-09	3.06735	5.72231e-06	5.53142e-09	2.38081
197	1.37047e-05	1.31676e-08	4.37931e-06	4.20768e-09	3.12941	4.43795e-06	4.26402e-09	3.08807	5.70584e-06	5.48221e-09	2.40187
198	1.38028e-05	1.31822e-08	4.37797e-06	4.18114e-09	3.15278	4.43276e-06	4.23346e-09	3.11381	5.70462e-06	5.44814e-09	2.41958
199	1.38836e-05	1.31802e-08	4.37875e-06	4.15691e-09	3.17068	4.44195e-06	4.21691e-09	3.12557	5.7054e-06	5.41634e-09	2.43342
200	1.39854e-05	1.31979e-08	4.37789e-06	4.1314e-09	3.19454	4.44149e-06	4.19142e-09	3.1488	5.70419e-06	5.38302e-09	2.45177
201	1.40687e-05	1.31981e-08	4.37971e-06	4.10868e-09	3.21224	4.4374e-06	4.1628e-09	3.17048	5.70526e-06	5.35221e-09	2.46591
202	1.41296e-05	1.31773e-08	4.3784e-06	4.0833e-09	3.22712	4.43349e-06	4.13468e-09	3.18702	5.7055e-06	5.32096e-09	2.47649
203	1.42053e-05	1.31703e-08	4.37938e-06	4.06032e-09	3.24367	4.43933e-06	4.1159e-09	3.19987	5.70724e-06	5.29144e-09	2.48899
204	1.43071e-05	1.31876e-08	4.37837e-06	4.03575e-09	3.26769	4.44153e-06	4.09396e-09	3.22122	5.7046e-06	5.2582e-09	2.508
205	1.4406e-05	1.32018e-08	4.38183e-06	4.01554e-09	3.28768	4.43616e-06	4.06533e-09	3.24741	5.70716e-06	5.23008e-09	2.52421
206	1.4472e-05	1.31858e-08	4.38621e-06	3.99639e-09	3.29944	4.43642e-06	4.04214e-09	3.26209	5.7075e-06	5.20026e-09	2.53561
207	1.45399e-05	1.31717e-08	4.38011e-06	3.96795e-09	3.31953	4.43659e-06	4.01912e-09	3.27727	5.70936e-06	5.17211e-09	2.54668
208	1.46531e-05	1.31985e-08	4.37803e-06	3.94343e-09	3.34697	4.44221e-06	4.00124e-09	3.29861	5.70189e-06	5.13588e-09	2.56987
209	1.47253e-05	1.31883e-08	4.62264e-06	4.14011e-09	3.18548	4.67949e-06	4.19104e-09	3.14678	6.12313e-06	5.48399e-09	2.40487
210	1.48188e-05	1.3197e-08	4.61581e-06	4.11064e-09	3.21044	4.67541e-06	4.16372e-09	3.16951	6.14349e-06	5.47113e-09	2.41211
211	1.49163e-05	1.32091e-08	4.61836e-06	4.08979e-09	3.22978	4.68091e-06	4.14518e-09	3.18662	6.12683e-06	5.42561e-09	2.43458
212	1.5018e-05	1.32247e-08	4.61515e-06	4.06408e-09	3.25405	4.68445e-06	4.1251e-09	3.20592	6.12755e-06	5.39589e-09	2.45089
213	1.51025e-05	1.32251e-08	4.61786e-06	4.04381e-09	3.27046	4.68056e-06	4.09873e-09	3.22664	6.12371e-06	5.36248e-09	2.46624
214	1.51771e-05	1.32168e-08	4.61709e-06	4.02074e-09	3.28715	4.67749e-06	4.07333e-09	3.24471	6.12504e-06	5.33392e-09	2.47787
215	1.52617e-05	1.32172e-08	4.61727e-06	3.99872e-09	3.30536	4.67935e-06	4.05248e-09	3.2615	6.12564e-06	5.30502e-09	2.49145
216	1.53707e-05	1.32385e-08	4.61595e-06	3.97564e-09	3.3299	4.68606e-06	4.03602e-09	3.28009	6.12534e-06	5.27565e-09	2.50936
217	1.54348e-05	1.32211e-08	4.62219e-06	3.95926e-09	3.33927	4.68127e-06	4.00987e-09	3.29713	6.12235e-06	5.24426e-09	2.52105
218	1.55572e-05	1.32535e-08	4.61753e-06	3.93376e-09	3.36916	4.67758e-06	3.98492e-09	3.32591	6.12189e-06	5.21535e-09	2.54124
219	1.56456e-05	1.32567e-08	4.62448e-06	3.91836e-09	3.38321	4.68096e-06	3.96622e-09	3.34239	6.12345e-06	5.18845e-09	2.55503
220	1.57412e-05	1.32658e-08	4.61566e-06	3.88983e-09	3.41038	4.68148e-06	3.9453e-09	3.36243	6.12157e-06	5.15893e-09	2.57143
221	1.58046e-05	1.32478e-08	4.61957e-06	3.87225e-09	3.42122	4.68255e-06	3.92504e-09	3.3752	6.12437e-06	5.13362e-09	2.5806
222	1.5891e-05	1.32492e-08	4.61754e-06	3.84989e-09	3.44144	4.67812e-06	3.9004e-09	3.39687	6.12461e-06	5.10642e-09	2.59461
223	1.59809e-05	1.32534e-08	4.61847e-06	3.83022e-09	3.46022	4.68009e-06	3.88132e-09	3.41466	6.12587e-06	5.08034e-09	2.60876
224	1.61159e-05	1.32946e-08	4.61413e-06	3.80638e-09	3.49272	4.68581e-06	3.86551e-09	3.4393	6.11959e-06	5.0483e-09	2.63349
225	1.61674e-05	1.3267e-08	4.82504e-06	3.95942e-09	3.35074	4.87066e-06	3.99685e-09	3.31935	6.68565e-06	5.48623e-09	2.41823
226	1.6242e-05	1.32583e-08	4.8239e-06	3.93774e-09	3.36699	4.86701e-06	3.97294e-09	3.33716	6.68718e-06	5.45874e-09	2.42883
227	1.6307e-05	1.3242e-08	4.82991e-06	3.92209e-09	3.37625	4.87327e-06	3.9573e-09	3.34621	6.68888e-06	5.43165e-09	2.43793
228	1.63831e-05	1.32346e-08	4.8242e-06	3.89711e-09	3.39602	4.87863e-06	3.94108e-09	3.35813	6.6898e-06	5.40419e-09	2.44896
229	1.64668e-05	1.32336e-08	4.82602e-06	3.87843e-09	3.4121	4.86879e-06	3.9128e-09	3.38212	6.68677e-06	5.37383e-09	2.4626
230	1.65861e-05	1.32609e-08	4.8257e-06	3.85822e-09	3.43704	4.86541e-06	3.88997e-09	3.40899	6.68703e-06	5.34638e-09	2.48034
231	1.66642e-05	1.3255e-08	4.8454e-06	3.85413e-09	3.43917	4.87053e-06	3.87411e-09	3.42143	6.68637e-06	5.31847e-09	2.49226
232	1.6775e-05	1.32751e-08	4.82494e-06	3.81828e-09	3.47674	4.87144e-06	3.85507e-09	3.44355	6.68602e-06	5.29107e-09	2.50897
233	1.68177e-05	1.32413e-08	4.82549e-06	3.79932e-09	3.48518	4.87588e-06	3.839e-09	3.44916	6.70696e-06	5.28068e-09	2.5075
234	1.68897e-05	1.32308e-08	4.82602e-06	3.78053e-09	3.49972	4.86515e-06	3.81118e-09	3.47157	6.68762e-06	5.23884e-09	2.52552
235	1.69714e-05	1.32279e-08	4.82723e-06	3.76245e-09	3.51577	4.87035e-06	3.79606e-09	3.48464	6.68744e-06	5.21233e-09	2.53781
236	1.70446e-05	1.32184e-08	4.82631e-06	3.74288e-09	3.5316	4.87442e-06	3.78019e-09	3.49675	6.69014e-06	5.18831e-09	2.54772
237	1.71211e-05	1.32114e-08	4.83439e-06	3.73044e-09	3.54152	4.87111e-06	3.75878e-09	3.51482	6.68629e-06	5.15946e-09	2.56063
238	1.72245e-05	1.32252e-08	4.82722e-06	3.7064e-09	3.56821	4.86594e-06	3.73613e-09	3.53982	6.68741e-06	5.13468e-09	2.57567
239	1.73059e-05	1.3222e-08	4.82732e-06	3.68815e-09	3.585	4.87021e-06	3.72091e-09	3.55342	6.68888e-06	5.1104e-09	2.58727
240	1.74814e-05	1.32903e-08	4.82392e-06	3.66739e-09	3.6239	4.87442e-06	3.70579e-09	3.58635	6.68349e-06	5.08114e-09	2.61561
241	1.75014e-05	1.32402e-08	4.99723e-06	3.78052e-09	3.50222	5.05588e-06	3.82489e-09	3.46159	7.12956e-06	5.39368e-09	2.45476
242	1.75911e-05	1.32431e-08	4.9969e-06	3.76181e-09	3.52042	5.05173e-06	3.80309e-09	3.4822	7.13137e-06	5.3687e-09	2.46673
243	1.76884e-05	1.32516e-08	5.01583e-06	3.7577e-09	3.52652	5.05534e-06	3.7873e-09	3.49896	7.12958e-06	5.34125e-09	2.48099
244	1.77698e-05	1.32481e-08	4.99662e-06	3.72518e-09	3.55636	5.06656e-06	3.77732e-09	3.50727	7.1304e-06	5.316e-09	2.49212
245	1.78499e-05	1.32436e-08	5.0043e-06	3.71291e-09	3.56691	5.05919e-06	3.75364e-09	3.52821	7.12901e-06	5.28933e-09	2.50384
246	1.79243e-05	1.3235e-08	4.99689e-06	3.68962e-09	3.5871	5.05227e-06	3.73051e-09	3.54778	7.13698e-06	5.26982e-09	2.51147
247	1.80118e-05	1.3236e-08	5.00149e-06	3.67536e-09	3.60129	5.0549e-06	3.7146e-09	3.56323	7.13033e-06	5.23973e-09	2.52608
248	1.81642e-05	1.32844e-08	4.99509e-06	3.65317e-09	3.6364	5.05951e-06	3.70028e-09	3.5901	7.13054e-06	5.21493e-09	2.54738
249	1.82327e-05	1.32713e-08	4.9979e-06	3.63789e-09	3.64807	5.05447e-06	3.67907e-09	3.60724	7.12887e-06	5.18899e-09	2.55759
250	1.83228e-05	1.32739e-08	4.99773e-06	3.62059e-09	3.66623	5.05289e-06	3.66054e-09	3.62621	7.12947e-06	5.16491e-09	2.57001
251	1.84367e-05	1.32936e-08	4.99895e-06	3.60443e-09	3.68812	5.05523e-06	3.64502e-09	3.64706	7.13345e-06	5.14349e-09	2.58455
252	1.85236e-05	1.32937e-08	4.99613e-06	3.58552e-09	3.7076	5.07568e-06	3.64261e-09	3.64949	7.12966e-06	5.11668e-09	2.59811
253	1.86426e-05	1.33166e-08	4.99838e-06	3.57041e-09	3.72972	5.05417e-06	3.61026e-09	3.68856	7.13397e-06	5.09589e-09	2.61321
254	1.87485e-05	1.33301e-08	4.99896e-06	3.55423e-09	3.75048	5.04985e-06	3.59041e-09	3.71268	7.15017e-06	5.08372e-09	2.6221
255	1.88657e-05	1.33513e-08	5.00066e-06	3.53898e-09	3.77264	5.06007e-06	3.58102e-09	3.72834	7.13344e-06	5.04836e-09	2.64468
256	1.85915e-05	1.30966e-08	4.99707e-06	3.52014e-09	3.72048	5.04214e-06	3.55189e-09	3.68722	7.09741e-06	4.9997e-09	2.61947
