# Supplementary material for: A fast vectorized sorting implementation based on the ARM scalable vector extension (SVE)
Source: PeerJ Comput Sci. 2021 Nov 19;7:e769. doi: 10.7717/peerj-cs.769 (PMC8627236; doi:10.7717/peerj-cs.769)
Supplement: Supplemental Information 1 — Different files generated with the benchmark available in the repository. These files are used to generate the plots of the paper. [file peerj-cs-07-769-s001.zip › results/res-double.data]

#size	stdsort	stdsortnlogn	sortSVE	sortSVEnlogn	sortSVEspeed	sortSVE512	sortSVE512nlogn	sortSVE512speed
64	4.416e-06	1.6591e-08	1.634e-06	6.13897e-09	2.70257	2.08e-06	7.8146e-09	2.12307
512	4.5388e-05	1.42103e-08	1.98222e-05	6.20603e-09	2.28976	1.9908e-05	6.23289e-09	2.27989
4096	0.000466969	1.37063e-08	0.00018068	5.30327e-09	2.5845	0.000185504	5.44487e-09	2.51729
32768	0.00455336	1.33649e-08	0.00167883	4.92765e-09	2.71222	0.0017666	5.18529e-09	2.57746
262144	0.0430352	1.31579e-08	0.0159471	4.87579e-09	2.69861	0.0166145	5.07983e-09	2.59022
2097152	0.398796	1.3064e-08	0.146197	4.78922e-09	2.72779	0.151993	4.97908e-09	2.62378
16777216	3.60961	1.29331e-08	1.32517	4.74806e-09	2.72387	1.36599	4.89431e-09	2.64248
134217728	32.3803	1.28908e-08	11.7557	4.68002e-09	2.75444	12.1894	4.85269e-09	2.65643
1073741824	285.479	1.27858e-08	104.571	4.68343e-09	2.73001	108.047	4.8391e-09	2.64218
