# Supplementary material for: A fast vectorized sorting implementation based on the ARM scalable vector extension (SVE)
Source: PeerJ Comput Sci. 2021 Nov 19;7:e769. doi: 10.7717/peerj-cs.769 (PMC8627236; doi:10.7717/peerj-cs.769)
Supplement: Supplemental Information 1 — Different files generated with the benchmark available in the repository. These files are used to generate the plots of the paper. [file peerj-cs-07-769-s001.zip › results/res-int.data]

#size	stdsort	stdsortnlogn	sortSVE	sortSVEnlogn	sortSVEspeed	sortSVE512	sortSVE512nlogn	sortSVE512speed
64	3.94e-06	1.48027e-08	1.362e-06	5.11706e-09	2.8928	1.87e-06	7.02562e-09	2.10695
512	3.7832e-05	1.18446e-08	1.0428e-05	3.26485e-09	3.62792	1.1496e-05	3.59922e-09	3.29088
4096	0.000387519	1.13743e-08	9.28966e-05	2.72667e-09	4.17151	0.00010521	3.08809e-09	3.68329
32768	0.00376428	1.10488e-08	0.000870647	2.5555e-09	4.32355	0.000975965	2.86462e-09	3.85698
262144	0.0354794	1.08477e-08	0.00808671	2.47249e-09	4.38736	0.00906607	2.77192e-09	3.91342
2097152	0.328814	1.07715e-08	0.0740388	2.42541e-09	4.44111	0.0817898	2.67932e-09	4.02024
16777216	2.97421	1.06565e-08	0.666823	2.38921e-09	4.46027	0.729482	2.61371e-09	4.07715
134217728	26.5497	1.05696e-08	5.96798	2.3759e-09	4.44868	6.49675	2.58641e-09	4.08661
1073741824	234.801	1.05161e-08	52.3006	2.3424e-09	4.48945	57.0136	2.55348e-09	4.11833
