# Supplementary material for: A fast vectorized sorting implementation based on the ARM scalable vector extension (SVE)
Source: PeerJ Comput Sci. 2021 Nov 19;7:e769. doi: 10.7717/peerj-cs.769 (PMC8627236; doi:10.7717/peerj-cs.769)
Supplement: Supplemental Information 1 — Different files generated with the benchmark available in the repository. These files are used to generate the plots of the paper. [file peerj-cs-07-769-s001.zip › results/std-res-double-openmp.data]

#size	block_indirect_sort1min	block_indirect_sort1max	block_indirect_sort1avg	block_indirect_sort1avgnlogn	block_indirect_sort1eff	block_indirect_sort2min	block_indirect_sort2max	block_indirect_sort2avg	block_indirect_sort2avgnlogn	block_indirect_sort2eff	block_indirect_sort4min	block_indirect_sort4max	block_indirect_sort4avg	block_indirect_sort4avgnlogn	block_indirect_sort4eff	block_indirect_sort8min	block_indirect_sort8max	block_indirect_sort8avg	block_indirect_sort8avgnlogn	block_indirect_sort8eff	block_indirect_sort16min	block_indirect_sort16max	block_indirect_sort16avg	block_indirect_sort16avgnlogn	block_indirect_sort16eff	block_indirect_sort32min	block_indirect_sort32max	block_indirect_sort32avg	block_indirect_sort32avgnlogn	block_indirect_sort32eff	block_indirect_sort48min	block_indirect_sort48max	block_indirect_sort48avg	block_indirect_sort48avgnlogn	block_indirect_sort48eff
512	3.463e-05	5.9171e-05	4.23402e-05	1.32561e-08	1	3.3211e-05	7.221e-05	4.26942e-05	1.33669e-08	0.991708	3.444e-05	7.1001e-05	4.85602e-05	1.52035e-08	0.871912	3.8021e-05	6.4031e-05	4.66388e-05	1.46019e-08	0.907832	3.19e-05	5.1551e-05	4.01904e-05	1.2583e-08	1.05349	3.1871e-05	6.7581e-05	4.2137e-05	1.31925e-08	1.00482	3.109e-05	3.7e-05	3.31122e-05	1.03669e-08	1.27869
4096	0.000274213	0.000301603	0.000281431	8.26047e-09	1	0.000273543	0.000278673	0.000276343	8.11113e-09	1.01841	0.000275052	0.000279372	0.000277092	8.13313e-09	1.01566	0.000274962	0.000278853	0.000277271	8.13837e-09	1.015	0.000275572	0.000278703	0.000277054	8.13202e-09	1.0158	0.000275672	0.000278883	0.00027731	8.13953e-09	1.01486	0.000272953	0.000278413	0.000276239	8.10807e-09	1.0188
32768	0.00246564	0.00250136	0.00248191	7.28483e-09	1	0.00246745	0.00250709	0.00248496	7.29379e-09	0.998772	0.00247523	0.00250331	0.00248322	7.28867e-09	0.999473	0.00246646	0.00250543	0.00248365	7.28995e-09	0.999298	0.0024693	0.00251728	0.00248408	7.29119e-09	0.999128	0.00247227	0.00250578	0.00248701	7.29981e-09	0.997948	0.00246217	0.00250277	0.00248169	7.2842e-09	1.00009
262144	0.0220319	0.0221519	0.0220788	6.75053e-09	1	0.0149829	0.0164577	0.0158489	4.84575e-09	1.39308	0.0149696	0.0164332	0.0158471	4.84519e-09	1.39324	0.0149863	0.0164252	0.0158407	4.84324e-09	1.39381	0.0149474	0.0164374	0.015847	4.84517e-09	1.39325	0.0149502	0.0164306	0.0158475	4.84531e-09	1.39321	0.0150036	0.0164394	0.0158661	4.85102e-09	1.39157
2097152	0.193767	0.195843	0.194483	6.37098e-09	1	0.141719	0.145535	0.14316	4.68972e-09	1.3585	0.0811577	0.0889705	0.0844859	2.76764e-09	2.30195	0.0403134	0.0444877	0.0417012	1.36607e-09	4.66371	0.0367862	0.0404428	0.0387411	1.2691e-09	5.02006	0.0368004	0.0403334	0.0390778	1.28013e-09	4.97681	0.0382859	0.0403564	0.0392312	1.28516e-09	4.95735
16777216	1.68816	1.71103	1.69703	6.08043e-09	1	1.33395	1.4033	1.38549	4.96419e-09	1.22486	0.731294	0.818421	0.799859	2.86587e-09	2.12167	0.363013	0.376222	0.368605	1.3207e-09	4.60394	0.195607	0.209523	0.20118	7.20821e-10	8.43542	0.139215	0.161262	0.148775	5.33057e-10	11.4067	0.165558	0.210101	0.191489	6.86101e-10	8.8623
134217728	14.719	14.8922	14.7799	5.88398e-09	1	12.5396	13.2008	12.903	5.13678e-09	1.14546	6.71874	7.42123	7.152	2.84727e-09	2.06653	3.32648	3.38863	3.35414	1.33531e-09	4.40645	1.69219	1.74506	1.71735	6.83691e-10	8.60619	0.920938	0.952061	0.934391	3.71988e-10	15.8176	0.772956	0.89117	0.843158	3.35668e-10	17.5292
1073741824	127.256	127.986	127.522	5.71136e-09	1	114.455	119.032	116.49	5.21727e-09	1.0947	61.7161	66.9641	64.2147	2.87599e-09	1.98587	29.8056	30.8421	30.3669	1.36005e-09	4.19938	15.2483	15.8705	15.6235	6.99734e-10	8.16219	7.92555	8.32192	8.20929	3.67671e-10	15.5339	5.73283	6.88204	6.24141	2.79535e-10	20.4316
