# Supplementary material for: A fast vectorized sorting implementation based on the ARM scalable vector extension (SVE)
Source: PeerJ Comput Sci. 2021 Nov 19;7:e769. doi: 10.7717/peerj-cs.769 (PMC8627236; doi:10.7717/peerj-cs.769)
Supplement: Supplemental Information 1 — Different files generated with the benchmark available in the repository. These files are used to generate the plots of the paper. [file peerj-cs-07-769-s001.zip › results/std-res-int-openmp.data]

#size	block_indirect_sort1min	block_indirect_sort1max	block_indirect_sort1avg	block_indirect_sort1avgnlogn	block_indirect_sort1eff	block_indirect_sort2min	block_indirect_sort2max	block_indirect_sort2avg	block_indirect_sort2avgnlogn	block_indirect_sort2eff	block_indirect_sort4min	block_indirect_sort4max	block_indirect_sort4avg	block_indirect_sort4avgnlogn	block_indirect_sort4eff	block_indirect_sort8min	block_indirect_sort8max	block_indirect_sort8avg	block_indirect_sort8avgnlogn	block_indirect_sort8eff	block_indirect_sort16min	block_indirect_sort16max	block_indirect_sort16avg	block_indirect_sort16avgnlogn	block_indirect_sort16eff	block_indirect_sort32min	block_indirect_sort32max	block_indirect_sort32avg	block_indirect_sort32avgnlogn	block_indirect_sort32eff	block_indirect_sort48min	block_indirect_sort48max	block_indirect_sort48avg	block_indirect_sort48avgnlogn	block_indirect_sort48eff
512	2.735e-05	3.251e-05	2.92862e-05	9.16907e-09	1	2.7111e-05	3.109e-05	2.87302e-05	8.99499e-09	1.01935	2.741e-05	3.4021e-05	2.96644e-05	9.28747e-09	0.987251	2.73e-05	3.342e-05	2.95e-05	9.236e-09	0.992753	2.7591e-05	3.344e-05	2.96902e-05	9.29555e-09	0.986393	2.755e-05	3.306e-05	2.95862e-05	9.26299e-09	0.98986	2.741e-05	3.344e-05	2.9614e-05	9.2717e-09	0.988931
4096	0.000243372	0.000250042	0.000245536	7.20691e-09	1	0.000243502	0.000249823	0.000245752	7.21325e-09	0.999121	0.000244802	0.000250742	0.000246728	7.2419e-09	0.995169	0.000243332	0.000250542	0.000246136	7.22452e-09	0.997563	0.000243982	0.000251073	0.00024633	7.23021e-09	0.996777	0.000243672	0.000250512	0.00024597	7.21964e-09	0.998237	0.000244503	0.000251042	0.000246336	7.23039e-09	0.996753
32768	0.00218112	0.00222858	0.00220395	6.46897e-09	1	0.00218281	0.00222585	0.0022076	6.47968e-09	0.998347	0.00218365	0.00222564	0.0022047	6.47116e-09	0.999662	0.00218118	0.00222522	0.00220301	6.4662e-09	1.00043	0.00218173	0.00222264	0.00220289	6.46586e-09	1.00048	0.00218591	0.00222432	0.00220363	6.46804e-09	1.00014	0.00218396	0.00222662	0.00220479	6.47143e-09	0.99962
262144	0.0194134	0.0195429	0.0194498	5.94672e-09	1	0.0130942	0.0156804	0.0141189	4.3168e-09	1.37758	0.0130656	0.015694	0.014133	4.32112e-09	1.3762	0.0130362	0.01569	0.0141174	4.31636e-09	1.37772	0.013047	0.0157072	0.0141107	4.31429e-09	1.37838	0.0130204	0.0156993	0.0141264	4.3191e-09	1.37684	0.0130293	0.0156866	0.0141182	4.3166e-09	1.37764
2097152	0.170653	0.171566	0.171312	5.61196e-09	1	0.117162	0.120796	0.119643	3.91933e-09	1.43187	0.0697395	0.0732898	0.0715082	2.34251e-09	2.3957	0.0358074	0.0392032	0.0369186	1.2094e-09	4.64028	0.0333532	0.034772	0.0338479	1.10881e-09	5.06124	0.0323303	0.035149	0.0337533	1.10571e-09	5.07542	0.0334373	0.0344805	0.0340602	1.11576e-09	5.0297
16777216	1.48953	1.50308	1.4953	5.35761e-09	1	1.10744	1.16089	1.14234	4.09297e-09	1.30898	0.625398	0.679326	0.663758	2.37823e-09	2.25277	0.302594	0.310874	0.306312	1.09751e-09	4.88162	0.169969	0.180249	0.17592	6.30317e-10	8.49986	0.11259	0.14236	0.128921	4.61921e-10	11.5985	0.139324	0.166682	0.150547	5.39404e-10	9.93246
134217728	12.9997	13.1444	13.0397	5.19121e-09	1	10.3666	10.8744	10.6381	4.23513e-09	1.22575	5.5865	6.1569	5.92764	2.35984e-09	2.19981	2.7716	2.79842	2.78088	1.10709e-09	4.68905	1.41703	1.44812	1.43492	5.71253e-10	9.0874	0.772953	0.797548	0.78364	3.11973e-10	16.6399	0.651528	0.670986	0.658452	2.62135e-10	19.8036
1073741824	111.697	112.225	111.976	5.01507e-09	1	95.6397	98.4166	96.9167	4.34062e-09	1.15538	51.0938	56.318	53.7722	2.40831e-09	2.08241	25.0153	26.7207	25.667	1.14955e-09	4.36263	12.7315	13.2046	12.9704	5.80906e-10	8.63318	6.65519	6.98004	6.82245	3.05558e-10	16.4128	4.75379	5.27882	4.98867	2.23428e-10	22.446
